# Supplementary material for: Multispecies transcriptomes reveal core fruit development genes
Source: Front Plant Sci. 2022 Nov 4;13:954929. doi: 10.3389/fpls.2022.954929 (PMC9673247; doi:10.3389/fpls.2022.954929)
Supplement: Supplementary File 1 — List of gene names for conserved orthologous genes. [file DataSheet_1.csv]

Orthogroup	Arabidopsis	Cucumis	Nicotiana	Solanum
OG0008981	AT1G01220.1	MELO3C006005T1	NIOBTv3_g33361.t1	Solyc01g096160.4.1
OG0009208	AT1G04200.1	MELO3C006500T1	NIOBTv3_g27531.t1	Solyc09g082680.3.1
OG0008580	AT1G04900.1	MELO3C015176T1	NIOBTv3_g63617.t1	Solyc12g098360.2.1
OG0008696	AT1G08220.1	MELO3C021472T1	NIOBTv3_g30405.t1	Solyc11g066610.2.1
OG0008775	AT1G08560.1	MELO3C008794T1	NIOBTv3_g06568.t1	Solyc06g053760.3.1
OG0008573	AT1G18370.1	MELO3C002106T1	NIOBTv3_g38666.t1	Solyc03g119220.3.1
OG0008722	AT1G18550.1	MELO3C017278T1	NIOBTv3_g25215.t1	Solyc03g114380.4.1
OG0008639	AT1G21710.1	MELO3C010637T1	NIOBTv3_g36091.t1	Solyc11g018510.2.1
OG0008916	AT1G25420.1	MELO3C003018T1	NIOBTv3_g37446.t1	Solyc04g007230.3.1
OG0008890	AT1G26100.1	MELO3C012207T1	NIOBTv3_g52556.t1	Solyc05g009950.3.1
OG0008485	AT1G26810.1	MELO3C012101T1	NIOBTv3_g36546.t1	Solyc05g007930.3.1
OG0009298	AT1G27461.1	MELO3C016824T1	NIOBTv3_g14657.t1	Solyc04g077740.1.1
OG0009150	AT1G32730.1	MELO3C013882T1	NIOBTv3_g34413.t1	Solyc08g077450.4.1
OG0008878	AT1G47670.1	MELO3C016720T1	NIOBTv3_g13032.t1	Solyc04g079560.3.1
OG0008845	AT1G47750.1	MELO3C010926T1	NIOBTv3_g13006.t1	Solyc04g080000.1.1
OG0008181	AT1G49430.1	MELO3C021941T1	NIOBTv3_g28471.t1	Solyc01g109180.4.1
OG0008200	AT1G49470.1	MELO3C018418T1	NIOBTv3_g09505.t1	Solyc10g050430.1.1
OG0009122	AT1G50240.2	MELO3C005424T1	NIOBTv3_g23684.t1	Solyc03g096890.3.1
OG0008426	AT1G50670.1	MELO3C013167T1	NIOBTv3_g25626.t1	Solyc07g064590.3.1
OG0008956	AT1G52560.1	MELO3C017883T1	NIOBTv3_g17785.t1	Solyc12g042830.3.1
OG0008669	AT1G54740.1	MELO3C004314T1	NIOBTv3_g29473.t1	Solyc01g098570.2.1
OG0009083	AT1G60440.1	MELO3C011992T1	NIOBTv3_g38455.t1	Solyc05g005250.3.1
OG0008680	AT1G64640.1	MELO3C013780T1	NIOBTv3_g39792.t1	Solyc08g066740.3.1
OG0008555	AT1G65270.2	MELO3C010021T1	NIOBTv3_g08947.t1	Solyc04g047720.4.1
OG0009182	AT1G67630.1	MELO3C002044T1	NIOBTv3_g34972.t1	Solyc05g014540.3.1
OG0009184	AT1G68400.1	MELO3C012266T1	NIOBTv3_g03502.t1	Solyc05g009100.4.1
OG0009015	AT1G68640.1	MELO3C011550T1	NIOBTv3_g01328.t1	Solyc05g009660.4.1
OG0008279	AT1G68850.1	MELO3C012183T1	NIOBTv3_g30915.t1	Solyc05g010330.4.1
OG0008752	AT1G69440.1	MELO3C012127T1	NIOBTv3_g16641.t1	Solyc01g010970.3.1
OG0009170	AT1G71110.1	MELO3C012300T1	NIOBTv3_g30026.t1	Solyc05g008380.4.1
OG0008597	AT1G73740.1	MELO3C002113T1	NIOBTv3_g23704.t1	Solyc03g118860.3.1
OG0009199	AT1G73930.1	MELO3C017289T1	NIOBTv3_g17077.t1	Solyc03g119750.4.1
OG0009126	AT1G74460.1	MELO3C017177T1	NIOBTv3_g16818.t1	Solyc03g115960.3.1
OG0008099	AT1G75090.1	MELO3C003879T1	NIOBTv3_g13007.t1	Solyc04g079990.4.1
OG0008861	AT1G75690.1	MELO3C003759T1	NIOBTv3_g38681.t1	Solyc04g081320.4.1
OG0008863	AT1G75710.1	MELO3C003757T1	NIOBTv3_g34204.t1	Solyc04g081370.2.1
OG0008201	AT1G76130.1	MELO3C017002T1	NIOBTv3_g05801.t1	Solyc04g082090.3.1
OG0008853	AT1G78770.1	MELO3C008916T1	NIOBTv3_g26215.t1	Solyc12g014320.2.1
OG0008593	AT1G80860.2	MELO3C026739T1	NIOBTv3_g23481.t1	Solyc06g068470.3.1
OG0009645	AT2G04620.1	MELO3C009917T1	NIOBTv3_g12343.t1	Solyc02g067620.3.1
OG0010008	AT2G06000.1	MELO3C004654T1	NIOBTv3_g35687.t1	Solyc01g104630.3.1
OG0009980	AT2G12550.1	MELO3C004484T1	NIOBTv3_g10453.t1	Solyc07g007370.3.1
OG0009695	AT2G15820.1	MELO3C026699T1	NIOBTv3_g35593.t1	Solyc11g066850.3.1
OG0009533	AT2G16440.1	MELO3C013436T1	NIOBTv3_g33173.t1	Solyc01g110130.3.1
OG0009438	AT2G18370.1	MELO3C023497T1	NIOBTv3_g35888.t1	Solyc01g081600.3.1
OG0009377	AT2G21100.1	MELO3C020796T1	NIOBTv3_g23834.t1	Solyc01g111230.3.1
OG0009474	AT2G22790.1	MELO3C007671T1	NIOBTv3_g16073.t1	Solyc02g063510.1.1
OG0009542	AT2G22870.1	MELO3C020844T1	NIOBTv3_g10230.t1	Solyc09g008730.3.1
OG0009499	AT2G23540.1	MELO3C020928T1	NIOBTv3_g04222.t1	Solyc02g090210.3.1
OG0009470	AT2G26110.1	MELO3C016871T1	NIOBTv3_g29691.t1	Solyc08g065150.1.1
OG0009895	AT2G27940.1	MELO3C026961T1	NIOBTv3_g09089.t1	Solyc11g066510.3.1
OG0009832	AT2G28790.1	MELO3C020653T1	NIOBTv3_g31302.t1	Solyc11g066130.1.1
OG0009794	AT2G29410.1	MELO3C020600T1	NIOBTv3_g19178.t1	Solyc06g076440.3.1
OG0009471	AT2G31920.1	MELO3C023499T1	NIOBTv3_g02992.t1	Solyc01g081640.4.1
OG0009658	AT2G33400.1	MELO3C023034T1	NIOBTv3_g19622.t1	Solyc09g090530.4.1
OG0009907	AT2G33680.1	MELO3C011331T1	NIOBTv3_g09581.t1	Solyc02g065560.1.1
OG0009795	AT2G33855.1	MELO3C007262T1	NIOBTv3_g12657.t1	Solyc02g077700.1.1
OG0009867	AT2G36570.1	MELO3C009424T1	NIOBTv3_g11659.t1	Solyc09g008860.4.1
OG0009939	AT2G42900.1	MELO3C014476T1	NIOBTv3_g34264.t1	Solyc10g007750.1.1
OG0009657	AT2G45130.1	MELO3C022244T1	NIOBTv3_g24973.t1	Solyc01g090890.3.1
OG0009548	AT2G46240.1	MELO3C021171T1	NIOBTv3_g33084.t1	Solyc01g095320.4.1
OG0010551	AT3G01550.1	MELO3C021558T1	NIOBTv3_g13552.t1	Solyc02g086650.3.1
OG0010778	AT3G02280.1	MELO3C017636T1	NIOBTv3_g24568.t1	Solyc02g085820.3.1
OG0010701	AT3G05140.1	MELO3C004315T1	NIOBTv3_g12393.t1	Solyc01g098440.3.1
OG0010196	AT3G08820.1	MELO3C009129T1	NIOBTv3_g08183.t1	Solyc09g009790.4.1
OG0010505	AT3G08920.1	MELO3C009167T1	NIOBTv3_g34065.t1	Solyc10g076700.2.1
OG0010241	AT3G16240.1	MELO3C024263T1	NIOBTv3_g19381.t1	Solyc12g044330.2.1
OG0010597	AT3G18800.1	MELO3C008029T1	NIOBTv3_g15399.t1	Solyc11g005390.3.1
OG0010705	AT3G21530.1	MELO3C006587T1	NIOBTv3_g18587.t1	Solyc01g080480.4.1
OG0010210	AT3G23820.1	MELO3C020428T1	NIOBTv3_g21996.t1	Solyc09g092330.3.1
OG0010827	AT3G27930.1	MELO3C021546T1	NIOBTv3_g24006.t1	Solyc02g067740.4.1
OG0010639	AT3G28860.1	MELO3C021982T1	NIOBTv3_g07249.t1	Solyc02g087870.3.1
OG0010525	AT3G29010.1	MELO3C001989T1	NIOBTv3_g12238.t1	Solyc06g065310.3.1
OG0010769	AT3G30300.1	MELO3C018902T1	NIOBTv3_g20055.t1	Solyc03g046470.3.1
OG0010294	AT3G50660.1	MELO3C017559T1	NIOBTv3_g17120.t1	Solyc02g085360.4.1
OG0010461	AT3G54690.1	MELO3C012874T1	NIOBTv3_g24302.t1	Solyc03g098140.3.1
OG0010428	AT3G54720.1	MELO3C009584T1	NIOBTv3_g10313.t1	Solyc11g045250.1.1
OG0010449	AT3G59420.1	MELO3C017714T1	NIOBTv3_g26061.t1	Solyc11g044940.1.1
OG0010368	AT3G60810.1	MELO3C022504T1	NIOBTv3_g34354.t1	Solyc01g091360.4.1
OG0010684	AT3G63140.1	MELO3C014337T1	NIOBTv3_g13381.t1	Solyc09g065180.3.1
OG0011500	AT4G02350.1	MELO3C015989T1	NIOBTv3_g30888.t1	Solyc09g075280.2.1
OG0011416	AT4G02800.1	MELO3C014399T1	NIOBTv3_g09640.t1	Solyc06g008980.3.1
OG0011250	AT4G09010.1	MELO3C003559T1	NIOBTv3_g26025.t1	Solyc04g074640.4.1
OG0011536	AT4G10250.1	MELO3C022116T1	NIOBTv3_g30638.t1	Solyc11g020330.1.1
OG0011425	AT4G10340.1	MELO3C022113T1	NIOBTv3_g25385.t1	Solyc06g063370.3.1
OG0011329	AT4G12240.1	MELO3C013980T1	NIOBTv3_g33275.t1	Solyc11g150100.1.1
OG0011427	AT4G13370.1	MELO3C025312T1	NIOBTv3_g35028.t1	Solyc12g007020.2.1
OG0011254	AT4G14180.1	MELO3C026127T1	NIOBTv3_g39683.t1	Solyc03g114040.3.1
OG0011052	AT4G14790.1	MELO3C006514T1	NIOBTv3_g05847.t1	Solyc09g082380.4.1
OG0011295	AT4G17430.1	MELO3C005514T1	NIOBTv3_g15092.t1	Solyc08g078380.3.1
OG0011048	AT4G24900.1	MELO3C002363T1	NIOBTv3_g16738.t1	Solyc03g098330.2.1
OG0011143	AT4G28560.1	MELO3C012860T1	NIOBTv3_g35223.t1	Solyc09g072630.3.1
OG0011233	AT4G36420.1	MELO3C007869T1	NIOBTv3_g32789.t1	Solyc02g088760.2.1
OG0011462	AT4G38380.1	MELO3C013263T1	NIOBTv3_g33280.t1	Solyc01g112090.3.1
OG0011632	AT4G39380.2	MELO3C007455T1	NIOBTv3_g03253.t1	Solyc04g051450.3.1
OG0011928	AT5G02160.1	MELO3C009245T1	NIOBTv3_g06558.t1	Solyc10g086570.3.1
OG0011930	AT5G02370.1	MELO3C009259T1	NIOBTv3_g18582.t1	Solyc09g010810.3.1
OG0012578	AT5G03770.1	MELO3C024510T1	NIOBTv3_g23770.t1	Solyc10g083710.2.1
OG0012548	AT5G03870.1	MELO3C009478T1	NIOBTv3_g24919.t1	Solyc09g009860.1.1
OG0012364	AT5G05220.1	MELO3C020169T1	NIOBTv3_g07999.t1	Solyc03g095700.1.1
OG0012542	AT5G05660.1	MELO3C008297T1	NIOBTv3_g04788.t1	Solyc06g051570.4.1
OG0012082	AT5G06990.1	MELO3C011807T1	NIOBTv3_g23504.t1	Solyc07g065420.1.1
OG0011719	AT5G07950.1	MELO3C014255T1	NIOBTv3_g03615.t1	Solyc06g069510.3.1
OG0012354	AT5G18100.1	MELO3C008809T1	NIOBTv3_g10889.t1	Solyc03g062890.3.1
OG0012499	AT5G18460.1	MELO3C010125T1	NIOBTv3_g35447.t1	Solyc04g050490.4.1
OG0011888	AT5G19730.1	MELO3C015419T1	NIOBTv3_g03685.t1	Solyc12g008530.2.1
OG0011712	AT5G36890.1	MELO3C008574T1	NIOBTv3_g07787.t1	Solyc11g008720.3.1
OG0012344	AT5G37670.1	MELO3C025085T1	NIOBTv3_g39477.t1	Solyc04g014480.3.1
OG0012164	AT5G38630.1	MELO3C022085T1	NIOBTv3_g36673.t1	Solyc02g065580.3.1
OG0012329	AT5G38840.1	MELO3C018906T1	NIOBTv3_g24993.t1	Solyc02g089360.4.1
OG0012594	AT5G43670.1	MELO3C026763T1	NIOBTv3_g31945.t1	Solyc03g005380.3.1
OG0012179	AT5G44030.1	MELO3C022385T1	NIOBTv3_g36128.t1	Solyc09g072820.4.1
OG0011859	AT5G45300.1	MELO3C016213T1	NIOBTv3_g39561.t1	Solyc08g005780.4.1
OG0012249	AT5G45700.1	MELO3C007191T1	NIOBTv3_g04390.t1	Solyc02g071930.2.1
OG0011800	AT5G47380.1	MELO3C005527T1	NIOBTv3_g03882.t1	Solyc08g078520.4.1
OG0011804	AT5G47500.1	MELO3C005532T1	NIOBTv3_g09369.t1	Solyc08g078640.3.1
OG0011917	AT5G52180.1	MELO3C006892T1	NIOBTv3_g36093.t1	Solyc03g026010.3.1
OG0011914	AT5G52190.1	MELO3C006895T1	NIOBTv3_g40701.t1	Solyc03g025990.1.1
OG0012494	AT5G56120.1	MELO3C014130T1	NIOBTv3_g22189.t1	Solyc07g066040.1.1
OG0012473	AT5G58860.1	MELO3C020561T1	NIOBTv3_g24652.t1	Solyc06g076800.3.1
OG0011789	AT5G66590.1	MELO3C020880T1	NIOBTv3_g60952.t1	Solyc02g065470.1.1
