# Supplementary material for: Multispecies transcriptomes reveal core fruit development genes
Source: Front Plant Sci. 2022 Nov 4;13:954929. doi: 10.3389/fpls.2022.954929 (PMC9673247; doi:10.3389/fpls.2022.954929)
Supplement: Supplementary File 2 — List of gene names for divergent orthologous genes. [file DataSheet_2.csv]

Orthogroup	Arabidopsis	Cucumis	Nicotiana	Solanum
OG0008097	AT1G75100.1	MELO3C003878T1	NIOBTv3_g15838.t1	Solyc04g080040.3.1
OG0008100	AT1G80350.1	MELO3C023374T1	NIOBTv3_g23119.t1	Solyc06g066810.3.1
OG0008104	AT1G80360.1	MELO3C023373T1	NIOBTv3_g38724.t1	Solyc03g120450.4.1
OG0008105	AT1G74720.1	MELO3C002206T1	NIOBTv3_g13202.t1	Solyc03g113190.1.1
OG0008106	AT1G44000.1	MELO3C008435T1	NIOBTv3_g01804.t1	Solyc04g063240.3.1
OG0008109	AT1G65560.1	MELO3C008767T1	NIOBTv3_g31470.t1	Solyc05g055700.3.1
OG0008112	AT1G70820.1	MELO3C026420T1	NIOBTv3_g15800.t1	Solyc05g026490.3.1
OG0008115	AT1G75210.1	MELO3C010944T1	NIOBTv3_g41149.t1	Solyc04g080430.3.1
OG0008116	AT1G79220.1	MELO3C007519T1	NIOBTv3_g37620.t1	Solyc02g067960.3.1
OG0008117	AT1G65590.1	MELO3C008768T1	NIOBTv3_g27115.t1	Solyc11g008810.2.1
OG0008120	AT1G80380.2	MELO3C023371T1	NIOBTv3_g38722.t1	Solyc03g120430.3.1
OG0008122	AT1G65520.1	MELO3C025448T1	NIOBTv3_g38556.t1	Solyc01g091520.3.1
OG0008125	AT1G77360.1	MELO3C010658T1	NIOBTv3_g10917.t1	Solyc11g070040.3.1
OG0008126	AT1G65540.1	MELO3C008762T1	NIOBTv3_g07794.t1	Solyc11g008770.2.1
OG0008129	AT1G15980.1	MELO3C023468T1	NIOBTv3_g19264.t1	Solyc03g116870.3.1
OG0008130	AT1G79600.1	MELO3C015233T1	NIOBTv3_g32867.t1	Solyc04g083010.4.1
OG0008133	AT1G77405.1	MELO3C025482T1	NIOBTv3_g12702.t1	Solyc08g029150.3.1
OG0008137	AT1G42440.1	MELO3C022402T1	NIOBTv3_g08062.t1	Solyc04g082330.3.1
OG0008138	AT1G43860.1	MELO3C010584T1	NIOBTv3_g09382.t1	Solyc04g064570.3.1
OG0008141	AT1G20990.1	MELO3C017071T1	NIOBTv3_g35276.t1	Solyc04g082940.3.1
OG0008144	AT1G31800.1	MELO3C014945T1	NIOBTv3_g04491.t1	Solyc04g051190.3.1
OG0008145	AT1G74900.1	MELO3C002235T1	NIOBTv3_g30941.t1	Solyc03g113750.3.1
OG0008148	AT1G54500.1	MELO3C004358T1	NIOBTv3_g30950.t1	Solyc01g097910.2.1
OG0008149	AT1G31780.1	MELO3C010519T1	NIOBTv3_g15084.t1	Solyc08g075440.4.1
OG0008150	AT1G51110.1	MELO3C014648T1	NIOBTv3_g33113.t1	Solyc01g006330.4.1
OG0008151	AT1G51100.1	MELO3C016627T1	NIOBTv3_g20852.t1	Solyc07g064100.1.1
OG0008152	AT1G31812.1	MELO3C013788T1	NIOBTv3_g25371.t1	Solyc08g075690.3.1
OG0008155	AT1G54490.1	MELO3C004356T1	NIOBTv3_g08771.t1	Solyc04g049010.3.1
OG0008158	AT1G20970.1	MELO3C017068T1	NIOBTv3_g32251.t1	Solyc05g008780.4.1
OG0008163	AT1G75010.1	MELO3C005216T1	NIOBTv3_g43761.t1	Solyc01g007880.4.1
OG0008165	AT1G10790.1	MELO3C019480T1	NIOBTv3_g02265.t1	Solyc01g104240.3.1
OG0008167	AT1G21065.1	MELO3C017079T1	NIOBTv3_g02289.t1	Solyc12g095770.2.1
OG0008168	AT1G65650.1	MELO3C022230T1	NIOBTv3_g01622.t1	Solyc09g018730.4.1
OG0008169	AT1G74970.1	MELO3C003890T1	NIOBTv3_g40026.t1	Solyc04g079790.3.1
OG0008176	AT1G09700.1	MELO3C011081T1	NIOBTv3_g05230.t1	Solyc04g076420.4.1
OG0008177	AT1G10830.1	MELO3C017709T1	NIOBTv3_g22232.t1	Solyc12g098710.2.1
OG0008179	AT1G14560.1	MELO3C010746T1	NIOBTv3_g16567.t1	Solyc08g062860.3.1
OG0008181	AT1G49430.1	MELO3C021941T1	NIOBTv3_g28471.t1	Solyc01g109180.4.1
OG0008185	AT1G70530.1	MELO3C011978T1	NIOBTv3_g20520.t1	Solyc05g005060.3.1
OG0008188	AT1G76080.1	MELO3C011340T1	NIOBTv3_g05791.t1	Solyc04g081970.3.1
OG0008190	AT1G13250.1	MELO3C012216T1	NIOBTv3_g58608.t1	Solyc05g009820.4.1
OG0008192	AT1G76110.1	MELO3C016999T1	NIOBTv3_g18709.t1	Solyc12g094440.2.1
OG0008197	AT1G69070.1	MELO3C011408T1	NIOBTv3_g23278.t1	Solyc05g011990.4.1
OG0008201	AT1G76130.1	MELO3C017002T1	NIOBTv3_g05801.t1	Solyc04g082090.3.1
OG0008206	AT1G07590.1	MELO3C025913T1	NIOBTv3_g08212.t1	Solyc06g071900.3.1
OG0008210	AT1G47840.1	MELO3C003755T1	NIOBTv3_g06647.t1	Solyc04g081400.3.1
OG0008211	AT1G13310.1	MELO3C012220T1	NIOBTv3_g22100.t1	Solyc04g007015.1.1
OG0008213	AT1G19640.1	MELO3C003803T1	NIOBTv3_g12854.t1	Solyc04g080660.4.1
OG0008216	AT1G73140.1	MELO3C016099T1	NIOBTv3_g56734.t1	Solyc12g014200.3.1
OG0008226	AT1G17210.1	MELO3C002767T1	NIOBTv3_g22439.t1	Solyc07g056030.3.1
OG0008227	AT1G63660.1	MELO3C005680T1	NIOBTv3_g39238.t1	Solyc08g081150.4.1
OG0008229	AT1G63670.1	MELO3C005681T1	NIOBTv3_g39239.t1	Solyc08g081160.3.1
OG0008234	AT1G49380.1	MELO3C018406T1	NIOBTv3_g33574.t1	Solyc10g051200.2.1
OG0008238	AT1G62780.1	MELO3C005568T1	NIOBTv3_g39704.t1	Solyc08g079240.4.1
OG0008241	AT1G68830.1	MELO3C002949T1	NIOBTv3_g19300.t1	Solyc12g021280.2.1
OG0008242	AT1G44350.1	MELO3C010623T1	NIOBTv3_g40897.t1	Solyc10g079640.2.1
OG0008243	AT1G44414.1	MELO3C010615T1	NIOBTv3_g30612.t1	Solyc06g060300.1.1
OG0008247	AT1G65470.1	MELO3C008612T1	NIOBTv3_g40175.t1	Solyc11g008670.2.1
OG0008250	AT1G12790.1	MELO3C008090T1	NIOBTv3_g28077.t1	Solyc06g064560.4.1
OG0008252	AT1G09230.1	MELO3C013491T1	NIOBTv3_g28893.t1	Solyc01g110820.4.1
OG0008258	AT1G71865.1	MELO3C023649T1	NIOBTv3_g06103.t1	Solyc11g013850.2.1
OG0008260	AT1G14750.1	MELO3C016674T1	NIOBTv3_g13797.t1	Solyc04g008070.3.1
OG0008264	AT1G68730.1	MELO3C012198T1	NIOBTv3_g15546.t1	Solyc05g010070.3.1
OG0008267	AT1G09330.1	MELO3C008924T1	NIOBTv3_g05322.t1	Solyc06g073270.4.1
OG0008269	AT1G77550.1	MELO3C015521T1	NIOBTv3_g11377.t1	Solyc07g041870.3.1
OG0008270	AT1G09340.1	MELO3C008920T1	NIOBTv3_g28024.t1	Solyc06g073260.3.1
OG0008273	AT1G70760.1	MELO3C005297T1	NIOBTv3_g26275.t1	Solyc05g026550.3.1
OG0008274	AT1G70750.1	MELO3C005294T1	NIOBTv3_g09039.t1	Solyc04g007870.3.1
OG0008275	AT1G12770.1	MELO3C014025T1	NIOBTv3_g01009.t1	Solyc08g080550.1.1
OG0008276	AT1G09280.1	MELO3C026102T1	NIOBTv3_g13702.t1	Solyc01g100730.3.1
OG0008277	AT1G09290.1	MELO3C022554T1	NIOBTv3_g06987.t1	Solyc01g020240.4.1
OG0008279	AT1G68850.1	MELO3C012183T1	NIOBTv3_g30915.t1	Solyc05g010330.4.1
OG0008281	AT1G70630.1	MELO3C011951T1	NIOBTv3_g38304.t1	Solyc05g013500.4.1
OG0008284	AT1G55870.1	MELO3C014116T1	NIOBTv3_g18122.t1	Solyc07g065620.4.1
OG0008286	AT1G71960.1	MELO3C024079T1	NIOBTv3_g14343.t1	Solyc11g018680.1.1
OG0008288	AT1G77670.1	MELO3C010461T1	NIOBTv3_g19497.t1	Solyc11g013170.2.1
OG0008290	AT1G77620.1	MELO3C010472T1	NIOBTv3_g23513.t1	Solyc06g060350.4.1
OG0008293	AT1G62750.1	MELO3C005565T1	NIOBTv3_g26760.t1	Solyc08g079180.3.1
OG0008303	AT1G60870.1	MELO3C019478T1	NIOBTv3_g35283.t1	Solyc01g104190.2.1
OG0008304	AT1G53860.1	MELO3C022698T1	NIOBTv3_g06513.t1	Solyc03g123590.4.1
OG0008305	AT1G34360.1	MELO3C020828T1	NIOBTv3_g16827.t1	Solyc01g111720.4.1
OG0008307	AT1G29700.1	MELO3C012219T1	NIOBTv3_g34431.t1	Solyc03g111700.3.1
OG0008310	AT1G53050.1	MELO3C019411T1	NIOBTv3_g27286.t1	Solyc07g063130.4.1
OG0008312	AT1G53040.1	MELO3C016700T1	NIOBTv3_g30695.t1	Solyc07g063150.3.1
OG0008315	AT1G53120.1	MELO3C019408T1	NIOBTv3_g13392.t1	Solyc12g013870.3.1
OG0008316	AT1G56260.1	MELO3C004210T1	NIOBTv3_g10375.t1	Solyc01g065710.3.1
OG0008324	AT1G07290.1	MELO3C020559T1	NIOBTv3_g31613.t1	Solyc06g076830.2.1
OG0008328	AT1G11430.1	MELO3C018163T1	NIOBTv3_g16676.t1	Solyc02g079770.3.1
OG0008329	AT1G11440.1	MELO3C002521T1	NIOBTv3_g16677.t1	Solyc02g079780.1.1
OG0008330	AT1G56300.1	MELO3C004203T1	NIOBTv3_g07101.t1	Solyc01g100230.3.1
OG0008332	AT1G56310.1	MELO3C015263T1	NIOBTv3_g07095.t1	Solyc01g100270.4.1
OG0008343	AT1G29860.1	MELO3C007157T1	NIOBTv3_g12331.t1	Solyc02g071130.4.1
OG0008346	AT1G56560.1	MELO3C004170T1	NIOBTv3_g13709.t1	Solyc01g100810.3.1
OG0008347	AT1G55580.1	MELO3C014029T1	NIOBTv3_g28486.t1	Solyc07g066250.1.1
OG0008350	AT1G61040.1	MELO3C017564T1	NIOBTv3_g03904.t1	Solyc02g078580.1.1
OG0008353	AT1G23220.1	MELO3C005289T1	NIOBTv3_g04486.t1	Solyc01g005460.4.1
OG0008354	AT1G79080.1	MELO3C010560T1	NIOBTv3_g04808.t1	Solyc07g066390.1.1
OG0008357	AT1G26940.1	MELO3C008553T1	NIOBTv3_g35212.t1	Solyc01g010590.2.1
OG0008358	AT1G23230.1	MELO3C005286T1	NIOBTv3_g13027.t1	Solyc05g016440.3.1
OG0008359	AT1G79090.1	MELO3C010566T1	NIOBTv3_g02016.t1	Solyc12g017260.2.1
OG0008361	AT1G29330.1	MELO3C007195T1	NIOBTv3_g16661.t1	Solyc02g072120.3.1
OG0008366	AT1G07060.1	MELO3C026086T1	NIOBTv3_g18503.t1	Solyc06g082320.4.1
OG0008368	AT1G07110.1	MELO3C026830T1	NIOBTv3_g33731.t1	Solyc06g082150.4.1
OG0008369	AT1G07040.1	MELO3C026498T1	NIOBTv3_g36685.t1	Solyc05g007060.4.1
OG0008371	AT1G53345.1	MELO3C001960T1	NIOBTv3_g08419.t1	Solyc03g098180.3.1
OG0008372	AT1G50170.1	MELO3C021568T1	NIOBTv3_g22789.t1	Solyc02g086560.3.1
OG0008373	AT1G29340.1	MELO3C002678T1	NIOBTv3_g09296.t1	Solyc02g072080.1.1
OG0008374	AT1G53320.1	MELO3C016130T1	NIOBTv3_g31692.t1	Solyc07g062390.4.1
OG0008376	AT1G06950.1	MELO3C020500T1	NIOBTv3_g00828.t1	Solyc09g031780.3.1
OG0008377	AT1G48090.1	MELO3C006741T1	NIOBTv3_g14723.t1	Solyc09g009370.4.1
OG0008378	AT1G04260.1	MELO3C006474T1	NIOBTv3_g02597.t1	Solyc09g083320.1.1
OG0008385	AT1G29280.1	MELO3C002675T1	NIOBTv3_g31688.t1	Solyc02g072190.4.1
OG0008389	AT1G56180.1	MELO3C012605T1	NIOBTv3_g18643.t1	Solyc07g066620.3.1
OG0008391	AT1G03600.1	MELO3C018748T1	NIOBTv3_g40350.t1	Solyc07g054290.1.1
OG0008393	AT1G07220.1	MELO3C020547T1	NIOBTv3_g05502.t1	Solyc06g076980.4.1
OG0008396	AT1G60790.1	MELO3C010677T1	NIOBTv3_g11484.t1	Solyc05g005100.4.1
OG0008398	AT1G67560.1	MELO3C011885T1	NIOBTv3_g16086.t1	Solyc05g014790.3.1
OG0008406	AT1G34430.1	MELO3C023666T1	NIOBTv3_g10385.t1	Solyc11g017250.2.1
OG0008407	AT1G56230.1	MELO3C015286T1	NIOBTv3_g40831.t1	Solyc01g099980.4.1
OG0008411	AT1G60060.1	MELO3C012014T1	NIOBTv3_g37560.t1	Solyc05g005810.4.1
OG0008413	AT1G27320.1	MELO3C022310T1	NIOBTv3_g03426.t1	Solyc05g015610.3.1
OG0008414	AT1G27340.1	MELO3C022422T1	NIOBTv3_g07212.t1	Solyc05g015520.3.1
OG0008416	AT1G05590.1	MELO3C026977T1	NIOBTv3_g35889.t1	Solyc01g081610.3.1
OG0008417	AT1G60080.1	MELO3C023136T1	NIOBTv3_g04956.t1	Solyc06g075390.4.1
OG0008420	AT1G60000.1	MELO3C006374T1	NIOBTv3_g26451.t1	Solyc09g090960.4.1
OG0008424	AT1G77230.1	MELO3C008461T1	NIOBTv3_g18787.t1	Solyc04g058200.3.1
OG0008426	AT1G50670.1	MELO3C013167T1	NIOBTv3_g25626.t1	Solyc07g064590.3.1
OG0008428	AT1G80190.1	MELO3C023404T1	NIOBTv3_g00422.t1	Solyc09g008630.3.1
OG0008433	AT1G11050.1	MELO3C019460T1	NIOBTv3_g30987.t1	Solyc01g104050.4.1
OG0008434	AT1G32080.1	MELO3C026723T1	NIOBTv3_g31910.t1	Solyc08g076290.3.1
OG0008436	AT1G32090.1	MELO3C013809T1	NIOBTv3_g06237.t1	Solyc08g076310.3.1
OG0008437	AT1G80080.1	MELO3C017862T1	NIOBTv3_g31156.t1	Solyc12g042760.1.1
OG0008438	AT1G42550.1	MELO3C017049T1	NIOBTv3_g32904.t1	Solyc10g006330.3.1
OG0008441	AT1G77130.1	MELO3C008407T1	NIOBTv3_g28475.t1	Solyc04g064790.3.1
OG0008446	AT1G32160.1	MELO3C003442T1	NIOBTv3_g25861.t1	Solyc08g076090.3.1
OG0008447	AT1G20830.1	MELO3C017048T1	NIOBTv3_g37468.t1	Solyc08g042080.3.1
OG0008449	AT1G34130.1	MELO3C002165T1	NIOBTv3_g31821.t1	Solyc03g098600.3.1
OG0008451	AT1G32190.1	MELO3C013821T1	NIOBTv3_g19820.t1	Solyc08g076350.3.1
OG0008458	AT1G54350.1	MELO3C019602T1	NIOBTv3_g10425.t1	Solyc12g017420.2.1
OG0008460	AT1G62730.1	MELO3C013973T1	NIOBTv3_g10713.t1	Solyc08g007440.2.1
OG0008461	AT1G02730.1	MELO3C017935T1	NIOBTv3_g42169.t1	Solyc09g075550.3.1
OG0008463	AT1G50710.1	MELO3C013162T1	NIOBTv3_g30185.t1	Solyc12g005050.2.1
OG0008469	AT1G11190.1	MELO3C002562T1	NIOBTv3_g36072.t1	Solyc02g078910.3.1
OG0008471	AT1G29990.1	MELO3C002717T1	NIOBTv3_g18634.t1	Solyc08g016420.3.1
OG0008472	AT1G11200.1	MELO3C002561T1	NIOBTv3_g32124.t1	Solyc02g078960.4.1
OG0008475	AT1G29950.1	MELO3C007151T1	NIOBTv3_g32730.t1	Solyc02g070880.1.1
OG0008476	AT1G29940.1	MELO3C011383T1	NIOBTv3_g04742.t1	Solyc01g086710.4.1
OG0008480	AT1G26750.1	MELO3C012117T1	NIOBTv3_g00381.t1	Solyc07g017410.3.1
OG0008481	AT1G26760.1	MELO3C012115T1	NIOBTv3_g12660.t1	Solyc05g007760.2.1
OG0008482	AT1G32340.1	MELO3C003429T1	NIOBTv3_g41950.t1	Solyc08g005150.3.1
OG0008484	AT1G56050.1	MELO3C010569T1	NIOBTv3_g11748.t1	Solyc07g066430.3.1
OG0008485	AT1G26810.1	MELO3C012101T1	NIOBTv3_g36546.t1	Solyc05g007930.3.1
OG0008489	AT1G79150.1	MELO3C012616T1	NIOBTv3_g04665.t1	Solyc04g074090.4.1
OG0008492	AT1G34300.1	MELO3C019944T1	NIOBTv3_g06106.t1	Solyc11g013880.1.1
OG0008494	AT1G03110.1	MELO3C015814T1	NIOBTv3_g34561.t1	Solyc06g008700.3.1
OG0008500	AT1G55590.1	MELO3C013232T1	NIOBTv3_g42305.t1	Solyc07g066240.3.1
OG0008502	AT1G56590.1	MELO3C026110T1	NIOBTv3_g13710.t1	Solyc01g100820.3.1
OG0008503	AT1G77020.1	MELO3C008428T1	NIOBTv3_g37149.t1	Solyc04g063390.2.1
OG0008505	AT1G79950.1	MELO3C024231T1	NIOBTv3_g08820.t1	Solyc03g120200.2.1
OG0008507	AT1G02910.1	MELO3C017970T1	NIOBTv3_g01126.t1	Solyc09g074880.4.1
OG0008511	AT1G26550.1	MELO3C002951T1	NIOBTv3_g19999.t1	Solyc12g036200.2.1
OG0008512	AT1G20760.1	MELO3C017039T1	NIOBTv3_g20114.t1	Solyc04g082560.4.1
OG0008513	AT1G79960.1	MELO3C024232T1	NIOBTv3_g08819.t1	Solyc03g120190.3.1
OG0008518	AT1G30010.1	MELO3C002733T1	NIOBTv3_g24108.t1	Solyc01g112025.1.1
OG0008521	AT1G54140.1	MELO3C024352T1	NIOBTv3_g25885.t1	Solyc04g010090.3.1
OG0008523	AT1G03030.1	MELO3C005753T1	NIOBTv3_g19762.t1	Solyc09g065860.3.1
OG0008525	AT1G54150.1	MELO3C024354T1	NIOBTv3_g13852.t1	Solyc12g049330.2.1
OG0008530	AT1G26640.1	MELO3C002980T1	NIOBTv3_g00520.t1	Solyc04g005520.3.1
OG0008531	AT1G02970.1	MELO3C016039T1	NIOBTv3_g30402.t1	Solyc09g074830.3.1
OG0008532	AT1G63810.1	MELO3C022270T1	NIOBTv3_g12378.t1	Solyc02g085230.3.1
OG0008533	AT1G44900.1	MELO3C026749T1	NIOBTv3_g15623.t1	Solyc11g040120.3.1
OG0008534	AT1G18170.1	MELO3C002126T1	NIOBTv3_g27857.t1	Solyc03g119150.4.1
OG0008543	AT1G21600.1	MELO3C010512T1	NIOBTv3_g05476.t1	Solyc04g057870.3.1
OG0008544	AT1G55090.1	MELO3C005756T1	NIOBTv3_g36915.t1	Solyc08g082830.3.1
OG0008546	AT1G31190.1	MELO3C025560T1	NIOBTv3_g09286.t1	Solyc02g069010.4.1
OG0008547	AT1G65230.1	MELO3C010008T1	NIOBTv3_g33416.t1	Solyc04g056580.3.1
OG0008548	AT1G09010.1	MELO3C015324T1	NIOBTv3_g28459.t1	Solyc01g099090.3.1
OG0008549	AT1G18100.1	MELO3C009627T1	NIOBTv3_g12227.t1	Solyc03g119100.2.1
OG0008550	AT1G51720.1	MELO3C013031T1	NIOBTv3_g07645.t1	Solyc01g068210.3.1
OG0008551	AT1G65280.1	MELO3C024104T1	NIOBTv3_g32836.t1	Solyc11g018670.3.1
OG0008554	AT1G65260.1	MELO3C017774T1	NIOBTv3_g32544.t1	Solyc11g008990.2.1
OG0008555	AT1G65270.2	MELO3C010021T1	NIOBTv3_g08947.t1	Solyc04g047720.4.1
OG0008557	AT1G27990.1	MELO3C022327T1	NIOBTv3_g08317.t1	Solyc05g015890.4.1
OG0008559	AT1G27900.1	MELO3C010734T1	NIOBTv3_g11921.t1	Solyc05g015040.4.1
OG0008560	AT1G18335.1	MELO3C001924T1	NIOBTv3_g12714.t1	Solyc06g072500.2.1
OG0008562	AT1G31050.1	MELO3C022574T1	NIOBTv3_g32744.t1	Solyc01g150101.1.1
OG0008565	AT1G08760.1	MELO3C022442T1	NIOBTv3_g38754.t1	Solyc06g073110.3.1
OG0008566	AT1G08780.1	MELO3C004390T1	NIOBTv3_g28598.t1	Solyc01g097300.4.1
OG0008568	AT1G45150.1	MELO3C003867T1	NIOBTv3_g19904.t1	Solyc04g080140.4.1
OG0008574	AT1G21580.1	MELO3C012713T1	NIOBTv3_g20559.t1	Solyc04g057990.4.1
OG0008575	AT1G77930.1	MELO3C011379T1	NIOBTv3_g28674.t1	Solyc12g056850.2.1
OG0008576	AT1G23070.1	MELO3C004661T1	NIOBTv3_g37475.t1	Solyc07g042090.4.1
OG0008577	AT1G04910.1	MELO3C006309T1	NIOBTv3_g00589.t1	Solyc05g053720.4.1
OG0008579	AT1G44960.1	MELO3C026753T1	NIOBTv3_g42733.t1	Solyc11g040130.2.1
OG0008580	AT1G04900.1	MELO3C015176T1	NIOBTv3_g63617.t1	Solyc12g098360.2.1
OG0008582	AT1G04880.1	MELO3C020449T1	NIOBTv3_g20189.t1	Solyc09g091960.3.1
OG0008585	AT1G27920.1	MELO3C011457T1	NIOBTv3_g07638.t1	Solyc05g015320.3.1
OG0008590	AT1G55740.1	MELO3C025599T1	NIOBTv3_g35124.t1	Solyc07g065980.3.1
OG0008591	AT1G27950.1	MELO3C011860T1	NIOBTv3_g10900.t1	Solyc05g015490.4.1
OG0008593	AT1G80860.2	MELO3C026739T1	NIOBTv3_g23481.t1	Solyc06g068470.3.1
OG0008597	AT1G73740.1	MELO3C002113T1	NIOBTv3_g23704.t1	Solyc03g118860.3.1
OG0008598	AT1G80870.1	MELO3C023470T1	NIOBTv3_g10433.t1	Solyc03g117550.1.1
OG0008599	AT1G80880.1	MELO3C023471T1	NIOBTv3_g39688.t1	Solyc03g117570.3.1
OG0008601	AT1G31430.1	MELO3C026626T1	NIOBTv3_g10388.t1	Solyc11g017290.1.1
OG0008602	AT1G31480.1	MELO3C008087T1	NIOBTv3_g00924.t1	Solyc01g008320.3.1
OG0008603	AT1G02150.1	MELO3C006227T1	NIOBTv3_g29406.t1	Solyc01g089870.3.1
OG0008604	AT1G21730.1	MELO3C010629T1	NIOBTv3_g33095.t1	Solyc06g060140.4.1
OG0008609	AT1G10522.1	MELO3C012025T1	NIOBTv3_g17946.t1	Solyc05g006110.3.1
OG0008611	AT1G80760.1	MELO3C017831T1	NIOBTv3_g32885.t1	Solyc03g117050.4.1
OG0008612	AT1G10510.1	MELO3C002989T1	NIOBTv3_g29566.t1	Solyc05g006170.4.1
OG0008613	AT1G21760.1	MELO3C010482T1	NIOBTv3_g20660.t1	Solyc11g012830.3.1
OG0008618	AT1G01770.1	MELO3C006127T1	NIOBTv3_g41052.t1	Solyc01g094330.3.1
OG0008619	AT1G73750.1	MELO3C002111T1	NIOBTv3_g23703.t1	Solyc03g118850.4.1
OG0008624	AT1G65410.1	MELO3C010074T1	NIOBTv3_g14281.t1	Solyc04g056650.4.1
OG0008626	AT1G65420.1	MELO3C010023T1	NIOBTv3_g16994.t1	Solyc03g063060.3.1
OG0008632	AT1G01970.1	MELO3C006182T1	NIOBTv3_g15774.t1	Solyc01g091450.3.1
OG0008636	AT1G01930.1	MELO3C006175T1	NIOBTv3_g08903.t1	Solyc01g091510.4.1
OG0008639	AT1G21710.1	MELO3C010637T1	NIOBTv3_g36091.t1	Solyc11g018510.2.1
OG0008640	AT1G24610.1	MELO3C005273T1	NIOBTv3_g12488.t1	Solyc01g005380.3.1
OG0008641	AT1G01940.1	MELO3C006176T1	NIOBTv3_g26094.t1	Solyc08g006090.3.1
OG0008644	AT1G10580.1	MELO3C011999T1	NIOBTv3_g32123.t1	Solyc02g078970.4.1
OG0008645	AT1G33811.1	MELO3C022200T1	NIOBTv3_g31847.t1	Solyc11g031960.2.1
OG0008648	AT1G80950.1	MELO3C010927T1	NIOBTv3_g15834.t1	Solyc04g080020.4.1
OG0008651	AT1G04700.1	MELO3C006335T1	NIOBTv3_g35210.t1	Solyc09g091460.3.1
OG0008652	AT1G10610.1	MELO3C011994T1	NIOBTv3_g12982.t1	Solyc05g005300.2.1
OG0008653	AT1G04690.1	MELO3C006336T1	NIOBTv3_g39696.t1	Solyc12g098150.2.1
OG0008655	AT1G08390.1	MELO3C004843T1	NIOBTv3_g02943.t1	Solyc11g066690.2.1
OG0008657	AT1G08380.1	MELO3C025587T1	NIOBTv3_g03553.t1	Solyc06g074200.4.1
OG0008658	AT1G18850.1	MELO3C007518T1	NIOBTv3_g25472.t1	Solyc06g071010.4.1
OG0008667	AT1G27510.1	MELO3C017096T1	NIOBTv3_g35394.t1	Solyc06g071430.3.1
OG0008673	AT1G08460.1	MELO3C025575T1	NIOBTv3_g03579.t1	Solyc06g074080.3.1
OG0008675	AT1G70000.1	MELO3C012039T1	NIOBTv3_g28792.t1	Solyc04g005100.3.1
OG0008678	AT1G13635.1	MELO3C012172T1	NIOBTv3_g32597.t1	Solyc05g010800.3.1
OG0008679	AT1G05190.1	MELO3C018813T1	NIOBTv3_g09051.t1	Solyc12g100160.3.1
OG0008680	AT1G64640.1	MELO3C013780T1	NIOBTv3_g39792.t1	Solyc08g066740.3.1
OG0008681	AT1G69980.1	MELO3C012041T1	NIOBTv3_g04334.t1	Solyc05g006580.3.1
OG0008682	AT1G64680.1	MELO3C013771T1	NIOBTv3_g27694.t1	Solyc08g008630.4.1
OG0008686	AT1G69830.1	MELO3C012071T1	NIOBTv3_g32325.t1	Solyc05g007070.2.1
OG0008687	AT1G27595.1	MELO3C003489T1	NIOBTv3_g08221.t1	Solyc04g076910.3.1
OG0008688	AT1G69680.1	MELO3C012087T1	NIOBTv3_g32560.t1	Solyc01g010810.4.1
OG0008689	AT1G69700.1	MELO3C012085T1	NIOBTv3_g02313.t1	Solyc05g007300.3.1
OG0008690	AT1G61600.1	MELO3C020038T1	NIOBTv3_g41705.t1	Solyc02g089650.3.1
OG0008691	AT1G54540.1	MELO3C023868T1	NIOBTv3_g10969.t1	Solyc03g019920.1.1
OG0008693	AT1G54520.1	MELO3C027297T1	NIOBTv3_g63552.t1	Solyc01g097860.4.1
OG0008698	AT1G79460.1	MELO3C012592T1	NIOBTv3_g04409.t1	Solyc03g124068.1.1
OG0008699	AT1G27530.1	MELO3C003490T1	NIOBTv3_g32568.t1	Solyc04g076890.4.1
OG0008700	AT1G13770.1	MELO3C011420T1	NIOBTv3_g40640.t1	Solyc05g012290.3.1
OG0008701	AT1G64600.1	MELO3C005771T1	NIOBTv3_g14297.t1	Solyc08g082880.4.1
OG0008703	AT1G27520.1	MELO3C017118T1	NIOBTv3_g16830.t1	Solyc03g113900.4.1
OG0008705	AT1G05385.1	MELO3C012648T1	NIOBTv3_g34372.t1	Solyc09g076030.4.1
OG0008706	AT1G64550.1	MELO3C005755T1	NIOBTv3_g24389.t1	Solyc08g082850.3.1
OG0008711	AT1G47310.1	MELO3C016722T1	NIOBTv3_g39510.t1	Solyc04g079540.3.1
OG0008713	AT1G08465.1	MELO3C014527T1	NIOBTv3_g23983.t1	Solyc06g073920.3.1
OG0008715	AT1G08640.1	MELO3C020566T1	NIOBTv3_g11669.t1	Solyc04g009940.4.1
OG0008720	AT1G18485.1	MELO3C017260T1	NIOBTv3_g13286.t1	Solyc03g114660.1.1
OG0008723	AT1G45230.1	MELO3C016755T1	NIOBTv3_g31245.t1	Solyc04g078850.4.1
OG0008724	AT1G05060.1	MELO3C018838T1	NIOBTv3_g22319.t1	Solyc07g049200.4.1
OG0008727	AT1G08610.1	MELO3C010129T1	NIOBTv3_g25094.t1	Solyc04g010050.4.1
OG0008731	AT1G04980.1	MELO3C019722T1	NIOBTv3_g05039.t1	Solyc07g049450.3.1
OG0008733	AT1G04985.1	MELO3C019724T1	NIOBTv3_g05037.t1	Solyc07g049470.4.1
OG0008734	AT1G21500.1	MELO3C011848T1	NIOBTv3_g23553.t1	Solyc12g019550.2.1
OG0008736	AT1G55000.1	MELO3C004254T1	NIOBTv3_g03389.t1	Solyc01g099130.3.1
OG0008743	AT1G52155.1	MELO3C024267T1	NIOBTv3_g04143.t1	Solyc03g120830.3.1
OG0008744	AT1G64980.1	MELO3C003305T1	NIOBTv3_g23120.t1	Solyc06g066800.2.1
OG0008745	AT1G18440.1	MELO3C002080T1	NIOBTv3_g31745.t1	Solyc12g037970.2.1
OG0008748	AT1G70070.1	MELO3C002933T1	NIOBTv3_g20667.t1	Solyc05g006530.4.1
OG0008750	AT1G27410.1	MELO3C018779T1	NIOBTv3_g33660.t1	Solyc07g053210.3.1
OG0008751	AT1G55760.1	MELO3C013212T1	NIOBTv3_g40374.t1	Solyc07g065930.3.1
OG0008752	AT1G69440.1	MELO3C012127T1	NIOBTv3_g16641.t1	Solyc01g010970.3.1
OG0008753	AT1G46480.1	MELO3C010841T1	NIOBTv3_g04084.t1	Solyc04g078650.4.1
OG0008754	AT1G08470.1	MELO3C017383T1	NIOBTv3_g42163.t1	Solyc11g071800.2.1
OG0008755	AT1G54780.1	MELO3C004307T1	NIOBTv3_g29479.t1	Solyc01g098640.3.1
OG0008757	AT1G14140.1	MELO3C012116T1	NIOBTv3_g34079.t1	Solyc05g007730.4.1
OG0008758	AT1G13570.1	MELO3C012185T1	NIOBTv3_g22147.t1	Solyc04g005900.3.1
OG0008759	AT1G18680.1	MELO3C017197T1	NIOBTv3_g31612.t1	Solyc12g036250.2.1
OG0008760	AT1G70160.1	MELO3C012029T1	NIOBTv3_g24486.t1	Solyc05g006400.2.1
OG0008763	AT1G28680.1	MELO3C007232T1	NIOBTv3_g39929.t1	Solyc04g079720.4.1
OG0008765	AT1G45474.1	MELO3C010859T1	NIOBTv3_g27397.t1	Solyc07g022900.4.1
OG0008769	AT1G54850.1	MELO3C004283T1	NIOBTv3_g11879.t1	Solyc01g098810.4.1
OG0008771	AT1G08520.1	MELO3C014571T1	NIOBTv3_g32557.t1	Solyc04g015490.4.1
OG0008775	AT1G08560.1	MELO3C008794T1	NIOBTv3_g06568.t1	Solyc06g053760.3.1
OG0008777	AT1G08580.1	MELO3C006770T1	NIOBTv3_g19359.t1	Solyc03g096960.3.1
OG0008779	AT1G30320.1	MELO3C007106T1	NIOBTv3_g24594.t1	Solyc08g045640.3.1
OG0008780	AT1G30360.1	MELO3C007100T1	NIOBTv3_g15965.t1	Solyc08g023440.3.1
OG0008784	AT1G79560.1	MELO3C019635T1	NIOBTv3_g18240.t1	Solyc02g079000.4.1
OG0008786	AT1G08070.1	MELO3C026641T1	NIOBTv3_g32502.t1	Solyc12g006575.1.1
OG0008788	AT1G16650.1	MELO3C010557T1	NIOBTv3_g04801.t1	Solyc07g066340.3.1
OG0008790	AT1G07985.1	MELO3C023979T1	NIOBTv3_g32282.t1	Solyc01g087180.4.1
OG0008791	AT1G72440.1	MELO3C024322T1	NIOBTv3_g39632.t1	Solyc03g123530.4.1
OG0008794	AT1G08030.1	MELO3C004897T1	NIOBTv3_g39669.t1	Solyc11g069520.2.1
OG0008795	AT1G30260.1	MELO3C007112T1	NIOBTv3_g41882.t1	Solyc11g020860.1.1
OG0008796	AT1G50020.1	MELO3C018026T1	NIOBTv3_g21772.t1	Solyc01g106790.3.1
OG0008797	AT1G22940.1	MELO3C022605T1	NIOBTv3_g24859.t1	Solyc01g103950.4.1
OG0008798	AT1G52920.1	MELO3C016713T1	NIOBTv3_g11262.t1	Solyc07g063310.3.1
OG0008802	AT1G19025.1	MELO3C023221T1	NIOBTv3_g05560.t1	Solyc11g006010.3.1
OG0008803	AT1G78530.1	MELO3C016679T1	NIOBTv3_g26234.t1	Solyc07g062040.3.1
OG0008806	AT1G18950.1	MELO3C017144T1	NIOBTv3_g37123.t1	Solyc03g113500.4.1
OG0008807	AT1G52620.1	MELO3C017894T1	NIOBTv3_g33913.t1	Solyc03g116560.1.1
OG0008815	AT1G19150.1	MELO3C015536T1	NIOBTv3_g10087.t1	Solyc12g009200.2.1
OG0008816	AT1G16720.1	MELO3C019564T1	NIOBTv3_g24159.t1	Solyc08g016080.3.1
OG0008823	AT1G75340.1	MELO3C010035T1	NIOBTv3_g04822.t1	Solyc12g009390.2.1
OG0008824	AT1G75350.1	MELO3C003811T1	NIOBTv3_g39155.t1	Solyc04g080630.4.1
OG0008825	AT1G49040.1	MELO3C002081T1	NIOBTv3_g09240.t1	Solyc03g119650.3.1
OG0008826	AT1G72550.1	MELO3C017266T1	NIOBTv3_g00922.t1	Solyc01g008310.4.1
OG0008827	AT1G49050.1	MELO3C002082T1	NIOBTv3_g09964.t1	Solyc06g069190.4.1
OG0008828	AT1G19130.1	MELO3C015534T1	NIOBTv3_g10085.t1	Solyc12g009180.2.1
OG0008830	AT1G64355.1	MELO3C005743T1	NIOBTv3_g31379.t1	Solyc08g008270.4.1
OG0008832	AT1G78560.1	MELO3C025675T1	NIOBTv3_g31363.t1	Solyc12g005410.2.1
OG0008834	AT1G70230.1	MELO3C012018T1	NIOBTv3_g22160.t1	Solyc01g008050.4.1
OG0008835	AT1G63930.1	MELO3C016342T1	NIOBTv3_g32972.t1	Solyc08g081520.1.1
OG0008840	AT1G73110.1	MELO3C023491T1	NIOBTv3_g06679.t1	Solyc03g117850.4.1
OG0008841	AT1G73050.1	MELO3C024300T1	NIOBTv3_g02769.t1	Solyc03g123820.2.1
OG0008842	AT1G73060.1	MELO3C023469T1	NIOBTv3_g23480.t1	Solyc06g068480.3.1
OG0008844	AT1G07745.1	MELO3C013672T1	NIOBTv3_g03030.t1	Solyc11g073220.3.1
OG0008848	AT1G14340.1	MELO3C012080T1	NIOBTv3_g15496.t1	Solyc05g007200.4.1
OG0008850	AT1G72160.1	MELO3C008068T1	NIOBTv3_g11682.t1	Solyc11g027880.2.1
OG0008853	AT1G78770.1	MELO3C008916T1	NIOBTv3_g26215.t1	Solyc12g014320.2.1
OG0008858	AT1G07645.1	MELO3C013690T1	NIOBTv3_g10244.t1	Solyc06g075990.4.1
OG0008859	AT1G75670.1	MELO3C003766T1	NIOBTv3_g05384.t1	Solyc05g054140.3.1
OG0008860	AT1G73020.1	MELO3C024406T1	NIOBTv3_g24201.t1	Solyc03g121350.3.1
OG0008861	AT1G75690.1	MELO3C003759T1	NIOBTv3_g38681.t1	Solyc04g081320.4.1
OG0008862	AT1G64080.1	MELO3C016332T1	NIOBTv3_g36113.t1	Solyc08g081710.3.1
OG0008863	AT1G75710.1	MELO3C003757T1	NIOBTv3_g34204.t1	Solyc04g081370.2.1
OG0008867	AT1G22930.1	MELO3C014361T1	NIOBTv3_g24863.t1	Solyc01g103990.3.1
OG0008868	AT1G19430.1	MELO3C003837T1	NIOBTv3_g29878.t1	Solyc04g080360.4.1
OG0008872	AT1G19485.1	MELO3C009457T1	NIOBTv3_g08194.t1	Solyc09g009710.4.1
OG0008876	AT1G63990.1	MELO3C005714T1	NIOBTv3_g16194.t1	Solyc08g081590.3.1
OG0008882	AT1G16540.1	MELO3C019661T1	NIOBTv3_g06058.t1	Solyc07g066480.3.1
OG0008885	AT1G52590.1	MELO3C017890T1	NIOBTv3_g33914.t1	Solyc03g116570.3.1
OG0008886	AT1G10330.1	MELO3C018828T1	NIOBTv3_g00935.t1	Solyc01g005790.1.1
OG0008888	AT1G10320.1	MELO3C016469T1	NIOBTv3_g31160.t1	Solyc01g103090.4.1
OG0008890	AT1G26100.1	MELO3C012207T1	NIOBTv3_g52556.t1	Solyc05g009950.3.1
OG0008896	AT1G02410.1	MELO3C017589T1	NIOBTv3_g03128.t1	Solyc05g012440.4.1
OG0008897	AT1G01510.1	MELO3C006085T1	NIOBTv3_g11842.t1	Solyc01g095040.3.1
OG0008902	AT1G33400.1	MELO3C002725T1	NIOBTv3_g35659.t1	Solyc03g095230.2.1
OG0008907	AT1G49975.1	MELO3C018528T1	NIOBTv3_g40958.t1	Solyc05g150152.1.1
OG0008908	AT1G33440.1	MELO3C022121T1	NIOBTv3_g03519.t1	Solyc11g042820.2.1
OG0008909	AT1G10280.1	MELO3C016476T1	NIOBTv3_g18083.t1	Solyc01g103150.3.1
OG0008912	AT1G80550.1	MELO3C023450T1	NIOBTv3_g41352.t1	Solyc03g112560.4.1
OG0008913	AT1G33420.1	MELO3C003278T1	NIOBTv3_g09107.t1	Solyc04g007270.3.1
OG0008915	AT1G78230.1	MELO3C003571T1	NIOBTv3_g07341.t1	Solyc04g074270.3.1
OG0008917	AT1G80710.1	MELO3C010252T1	NIOBTv3_g19933.t1	Solyc02g014460.4.1
OG0008918	AT1G31660.1	MELO3C024126T1	NIOBTv3_g20228.t1	Solyc07g056550.3.1
OG0008921	AT1G55280.1	MELO3C015045T1	NIOBTv3_g39544.t1	Solyc01g005930.3.1
OG0008923	AT1G21790.1	MELO3C010612T1	NIOBTv3_g08392.t1	Solyc01g079770.2.1
OG0008925	AT1G21780.1	MELO3C010619T1	NIOBTv3_g17717.t1	Solyc11g012840.2.1
OG0008927	AT1G01690.1	MELO3C006108T1	NIOBTv3_g09878.t1	Solyc01g094650.4.1
OG0008929	AT1G25530.1	MELO3C012222T1	NIOBTv3_g22222.t1	Solyc05g009700.4.1
OG0008937	AT1G02330.1	MELO3C005183T1	NIOBTv3_g17087.t1	Solyc01g068580.4.1
OG0008938	AT1G31730.1	MELO3C010526T1	NIOBTv3_g37359.t1	Solyc08g075310.4.1
OG0008939	AT1G30520.1	MELO3C007073T1	NIOBTv3_g05564.t1	Solyc02g069920.4.1
OG0008942	AT1G49820.1	MELO3C019550T1	NIOBTv3_g34334.t1	Solyc01g107550.3.1
OG0008943	AT1G26340.1	MELO3C011415T1	NIOBTv3_g25497.t1	Solyc05g012080.3.1
OG0008944	AT1G52500.2	MELO3C017842T1	NIOBTv3_g24084.t1	Solyc03g117510.4.1
OG0008946	AT1G72680.1	MELO3C005809T1	NIOBTv3_g09058.t1	Solyc12g055820.3.1
OG0008947	AT1G22060.1	MELO3C022819T1	NIOBTv3_g32031.t1	Solyc04g072630.4.1
OG0008948	AT1G10095.1	MELO3C008708T1	NIOBTv3_g10191.t1	Solyc01g111410.3.1
OG0008949	AT1G22040.1	MELO3C018662T1	NIOBTv3_g19803.t1	Solyc01g104980.4.1
OG0008950	AT1G64500.1	MELO3C005763T1	NIOBTv3_g15119.t1	Solyc08g082590.3.1
OG0008952	AT1G01120.1	MELO3C005986T1	NIOBTv3_g32913.t1	Solyc10g009240.3.1
OG0008958	AT1G30580.1	MELO3C002816T1	NIOBTv3_g05416.t1	Solyc02g023970.3.1
OG0008959	AT1G10030.1	MELO3C003481T1	NIOBTv3_g01976.t1	Solyc04g077150.3.1
OG0008960	AT1G30570.1	MELO3C007070T1	NIOBTv3_g05569.t1	Solyc02g069970.4.1
OG0008963	AT1G33360.1	MELO3C022115T1	NIOBTv3_g25386.t1	Solyc06g063410.4.1
OG0008965	AT1G01290.1	MELO3C024139T1	NIOBTv3_g29629.t1	Solyc05g050570.3.1
OG0008968	AT1G01280.1	MELO3C006018T1	NIOBTv3_g24179.t1	Solyc10g009390.3.1
OG0008974	AT1G80500.1	MELO3C023193T1	NIOBTv3_g27944.t1	Solyc06g068030.3.1
OG0008975	AT1G78420.1	MELO3C016154T1	NIOBTv3_g38128.t1	Solyc07g056630.3.1
OG0008976	AT1G02660.1	MELO3C015936T1	NIOBTv3_g18740.t1	Solyc01g079600.4.1
OG0008977	AT1G01180.1	MELO3C022251T1	NIOBTv3_g10604.t1	Solyc01g096380.1.1
OG0008982	AT1G48930.1	MELO3C023598T1	NIOBTv3_g10919.t1	Solyc02g014220.3.1
OG0008985	AT1G28760.1	MELO3C008849T1	NIOBTv3_g02193.t1	Solyc01g057090.4.1
OG0008989	AT1G48950.1	MELO3C002069T1	NIOBTv3_g21853.t1	Solyc03g119870.3.1
OG0008990	AT1G26230.1	MELO3C012180T1	NIOBTv3_g39526.t1	Solyc05g010240.4.1
OG0008992	AT1G60360.1	MELO3C010463T1	NIOBTv3_g42233.t1	Solyc11g012950.2.1
OG0008993	AT1G68190.1	MELO3C012284T1	NIOBTv3_g00028.t1	Solyc04g007470.3.1
OG0008997	AT1G34640.1	MELO3C003576T1	NIOBTv3_g04658.t1	Solyc12g057030.2.1
OG0008998	AT1G71250.1	MELO3C002399T1	NIOBTv3_g33473.t1	Solyc11g043110.3.1
OG0009001	AT1G28260.1	MELO3C002612T1	NIOBTv3_g19814.t1	Solyc02g078020.3.1
OG0009003	AT1G12480.1	MELO3C014004T1	NIOBTv3_g22391.t1	Solyc08g079770.3.1
OG0009004	AT1G11800.1	MELO3C002448T1	NIOBTv3_g40752.t1	Solyc02g032870.4.1
OG0009007	AT1G71240.1	MELO3C010089T1	NIOBTv3_g45271.t1	Solyc01g104300.3.1
OG0009008	AT1G74070.1	MELO3C002070T1	NIOBTv3_g21852.t1	Solyc03g119860.3.1
OG0009013	AT1G78995.1	MELO3C019561T1	NIOBTv3_g09572.t1	Solyc10g086470.2.1
OG0009015	AT1G68640.1	MELO3C011550T1	NIOBTv3_g01328.t1	Solyc05g009660.4.1
OG0009018	AT1G05940.1	MELO3C022273T1	NIOBTv3_g11467.t1	Solyc10g018600.2.1
OG0009019	AT1G11915.1	MELO3C002430T1	NIOBTv3_g40717.t1	Solyc02g080900.3.1
OG0009021	AT1G33270.1	MELO3C019485T1	NIOBTv3_g29333.t1	Solyc01g104310.3.1
OG0009024	AT1G20180.1	MELO3C011347T1	NIOBTv3_g12865.t1	Solyc04g081840.4.1
OG0009026	AT1G04130.1	MELO3C012833T1	NIOBTv3_g32518.t1	Solyc09g064380.3.1
OG0009028	AT1G04010.1	MELO3C012862T1	NIOBTv3_g15656.t1	Solyc09g072710.4.1
OG0009030	AT1G71692.1	MELO3C022205T1	NIOBTv3_g24610.t1	Solyc11g032100.2.1
OG0009032	AT1G68470.1	MELO3C007760T1	NIOBTv3_g11602.t1	Solyc02g014140.1.1
OG0009033	AT1G03750.1	MELO3C013630T1	NIOBTv3_g28780.t1	Solyc07g053870.4.1
OG0009036	AT1G79050.1	MELO3C010554T1	NIOBTv3_g01940.t1	Solyc07g066320.3.1
OG0009044	AT1G06570.1	MELO3C022961T1	NIOBTv3_g27927.t1	Solyc07g045050.3.1
OG0009048	AT1G48130.1	MELO3C006744T1	NIOBTv3_g29028.t1	Solyc03g096040.3.1
OG0009049	AT1G50380.1	MELO3C011764T1	NIOBTv3_g13620.t1	Solyc02g050260.2.1
OG0009050	AT1G06590.1	MELO3C016147T1	NIOBTv3_g29661.t1	Solyc08g067190.4.1
OG0009063	AT1G32900.1	MELO3C005795T1	NIOBTv3_g14386.t1	Solyc08g083320.4.1
OG0009064	AT1G48160.1	MELO3C006747T1	NIOBTv3_g11334.t1	Solyc08g082740.4.1
OG0009065	AT1G12470.1	MELO3C018764T1	NIOBTv3_g24135.t1	Solyc06g005080.4.1
OG0009070	AT1G17680.1	MELO3C013094T1	NIOBTv3_g25387.t1	Solyc06g063420.4.1
OG0009071	AT1G68290.1	MELO3C012257T1	NIOBTv3_g24140.t1	Solyc05g009430.3.1
OG0009081	AT1G62990.1	MELO3C005620T1	NIOBTv3_g24384.t1	Solyc08g080120.3.1
OG0009082	AT1G17840.1	MELO3C002188T1	NIOBTv3_g08442.t1	Solyc03g019760.4.1
OG0009085	AT1G20050.1	MELO3C017829T1	NIOBTv3_g31897.t1	Solyc06g082980.3.1
OG0009086	AT1G71350.1	MELO3C008099T1	NIOBTv3_g06630.t1	Solyc11g045120.3.1
OG0009087	AT1G71500.1	MELO3C022193T1	NIOBTv3_g37416.t1	Solyc11g042640.2.1
OG0009089	AT1G06690.1	MELO3C022970T1	NIOBTv3_g38453.t1	Solyc07g043570.3.1
OG0009090	AT1G20430.1	MELO3C017006T1	NIOBTv3_g16918.t1	Solyc12g094480.3.1
OG0009092	AT1G35510.1	MELO3C022214T1	NIOBTv3_g00338.t1	Solyc04g045470.4.1
OG0009095	AT1G62520.1	MELO3C005555T1	NIOBTv3_g23543.t1	Solyc08g079010.1.1
OG0009101	AT1G76940.1	MELO3C008389T1	NIOBTv3_g32186.t1	Solyc04g071050.4.1
OG0009103	AT1G22630.1	MELO3C021951T1	NIOBTv3_g02881.t1	Solyc11g021365.2.1
OG0009104	AT1G12530.1	MELO3C014008T1	NIOBTv3_g34532.t1	Solyc08g007710.3.1
OG0009108	AT1G48300.1	MELO3C006755T1	NIOBTv3_g00815.t1	Solyc12g098850.2.1
OG0009110	AT1G48170.1	MELO3C003207T1	NIOBTv3_g08881-D2.t1	Solyc06g053470.3.1
OG0009111	AT1G66670.1	MELO3C020312T1	NIOBTv3_g05452.t1	Solyc02g091280.3.1
OG0009112	AT1G67720.1	MELO3C011906T1	NIOBTv3_g35841.t1	Solyc05g014240.4.1
OG0009116	AT1G66430.1	MELO3C020278T1	NIOBTv3_g10709.t1	Solyc02g091490.4.1
OG0009118	AT1G03760.1	MELO3C013631T1	NIOBTv3_g37968.t1	Solyc07g053860.3.1
OG0009120	AT1G29150.1	MELO3C025923T1	NIOBTv3_g23905.t1	Solyc05g013030.1.1
OG0009122	AT1G50240.2	MELO3C005424T1	NIOBTv3_g23684.t1	Solyc03g096890.3.1
OG0009124	AT1G79040.1	MELO3C016181T1	NIOBTv3_g01941.t1	Solyc07g066310.3.1
OG0009126	AT1G74460.1	MELO3C017177T1	NIOBTv3_g16818.t1	Solyc03g115960.3.1
OG0009129	AT1G15390.1	MELO3C017896T1	NIOBTv3_g19033.t1	Solyc07g015860.3.1
OG0009130	AT1G63000.1	MELO3C005621T1	NIOBTv3_g41849.t1	Solyc08g080140.4.1
OG0009132	AT1G06440.1	MELO3C015617T1	NIOBTv3_g26310.t1	Solyc02g081530.1.1
OG0009135	AT1G34770.1	MELO3C011029T1	NIOBTv3_g18545.t1	Solyc10g018870.2.1
OG0009137	AT1G71480.1	MELO3C021613T1	NIOBTv3_g04230.t1	Solyc11g042620.3.1
OG0009140	AT1G67710.1	MELO3C010714T1	NIOBTv3_g08718.t1	Solyc05g014260.3.1
OG0009144	AT1G60460.1	MELO3C010665T1	NIOBTv3_g32447.t1	Solyc06g065620.2.1
OG0009146	AT1G76450.1	MELO3C026518T1	NIOBTv3_g02292.t1	Solyc12g094720.3.1
OG0009147	AT1G71720.1	MELO3C019971T1	NIOBTv3_g10011.t1	Solyc04g072036.1.1
OG0009148	AT1G06240.1	MELO3C014352T1	NIOBTv3_g08931.t1	Solyc10g008060.4.1
OG0009150	AT1G32730.1	MELO3C013882T1	NIOBTv3_g34413.t1	Solyc08g077450.4.1
OG0009152	AT1G53530.1	MELO3C027098T1	NIOBTv3_g06100.t1	Solyc02g068390.3.1
OG0009154	AT1G62640.1	MELO3C005558T1	NIOBTv3_g32775.t1	Solyc03g097470.3.1
OG0009155	AT1G28140.1	MELO3C022359T1	NIOBTv3_g35942.t1	Solyc05g012700.3.1
OG0009156	AT1G19860.1	MELO3C010998T1	NIOBTv3_g38186.t1	Solyc12g089260.3.1
OG0009158	AT1G04210.1	MELO3C006495T1	NIOBTv3_g01544.t1	Solyc09g082800.3.1
OG0009159	AT1G48350.1	MELO3C006766T1	NIOBTv3_g31170.t1	Solyc12g098890.2.1
OG0009160	AT1G06550.1	MELO3C026972T1	NIOBTv3_g12257.t1	Solyc12g011160.2.1
OG0009163	AT1G62350.1	MELO3C015110T1	NIOBTv3_g18008.t1	Solyc08g061590.4.1
OG0009164	AT1G19880.1	MELO3C003774T1	NIOBTv3_g06745.t1	Solyc04g081200.3.1
OG0009165	AT1G73875.1	MELO3C017303T1	NIOBTv3_g19643.t1	Solyc03g119570.3.1
OG0009166	AT1G48580.1	MELO3C017359T1	NIOBTv3_g14890.t1	Solyc03g118700.3.1
OG0009170	AT1G71110.1	MELO3C012300T1	NIOBTv3_g30026.t1	Solyc05g008380.4.1
OG0009174	AT1G50300.1	MELO3C009842T1	NIOBTv3_g33654.t1	Solyc11g040050.3.1
OG0009176	AT1G50575.1	MELO3C024895T1	NIOBTv3_g27502.t1	Solyc07g065180.3.1
OG0009178	AT1G71730.1	MELO3C019969T1	NIOBTv3_g10008.t1	Solyc04g072038.1.1
OG0009180	AT1G73980.1	MELO3C017265T1	NIOBTv3_g62420.t1	Solyc03g114580.4.1
OG0009182	AT1G67630.1	MELO3C002044T1	NIOBTv3_g34972.t1	Solyc05g014540.3.1
OG0009183	AT1G06050.1	MELO3C006801T1	NIOBTv3_g56479.t1	Solyc06g053360.4.1
OG0009184	AT1G68400.1	MELO3C012266T1	NIOBTv3_g03502.t1	Solyc05g009100.4.1
OG0009185	AT1G55480.1	MELO3C014728T1	NIOBTv3_g01698.t1	Solyc01g005520.4.1
OG0009186	AT1G68050.1	MELO3C016660T1	NIOBTv3_g16690.t1	Solyc01g005300.4.1
OG0009187	AT1G71190.1	MELO3C014372T1	NIOBTv3_g13180.t1	Solyc01g104080.4.1
OG0009190	AT1G15330.1	MELO3C017863T1	NIOBTv3_g30425.t1	Solyc06g068160.3.1
OG0009191	AT1G60550.1	MELO3C011988T1	NIOBTv3_g29274.t1	Solyc05g005180.3.1
OG0009194	AT1G73990.1	MELO3C017261T1	NIOBTv3_g13287.t1	Solyc03g114640.4.1
OG0009196	AT1G62850.2	MELO3C013984T1	NIOBTv3_g33512.t1	Solyc08g079490.4.1
OG0009200	AT1G68100.1	MELO3C020059T1	NIOBTv3_g34512.t1	Solyc04g008340.2.1
OG0009203	AT1G68080.1	MELO3C020028T1	NIOBTv3_g23950.t1	Solyc01g005100.4.1
OG0009204	AT1G73970.1	MELO3C014006T1	NIOBTv3_g38557.t1	Solyc08g079810.4.1
OG0009206	AT1G19850.1	MELO3C003768T1	NIOBTv3_g07736.t1	Solyc04g081240.2.1
OG0009208	AT1G04200.1	MELO3C006500T1	NIOBTv3_g27531.t1	Solyc09g082680.3.1
OG0009210	AT1G48310.1	MELO3C006754T1	NIOBTv3_g00817.t1	Solyc12g098860.2.1
OG0009214	AT1G43670.1	MELO3C011682T1	NIOBTv3_g57081-D2.t1	Solyc12g056530.2.1
OG0009217	AT1G15290.1	MELO3C023434T1	NIOBTv3_g31226.t1	Solyc06g068230.4.1
OG0009218	AT1G48100.1	MELO3C021245T1	NIOBTv3_g14315.t1	Solyc04g008230.3.1
OG0009219	AT1G18060.1	MELO3C017340T1	NIOBTv3_g29036.t1	Solyc06g069030.3.1
OG0009225	AT1G15060.1	MELO3C005338T1	NIOBTv3_g38838.t1	Solyc04g007450.4.1
OG0009228	AT1G12410.1	MELO3C005589T1	NIOBTv3_g20531.t1	Solyc08g079620.3.1
OG0009229	AT1G71440.1	MELO3C011830T1	NIOBTv3_g39039.t1	Solyc11g042470.1.1
OG0009233	AT1G29040.1	MELO3C007220T1	NIOBTv3_g17801.t1	Solyc07g064690.1.1
OG0009234	AT1G35470.2	MELO3C022219T1	NIOBTv3_g05034.t1	Solyc03g033380.3.1
OG0009237	AT1G02100.3	MELO3C022277T1	NIOBTv3_g00272.t1	Solyc01g090280.4.1
OG0009244	AT1G14150.1	MELO3C006032T1	NIOBTv3_g60301.t1	Solyc05g007780.3.1
OG0009257	AT1G72320.1	MELO3C024305T1	NIOBTv3_g01692.t1	Solyc03g123640.3.1
OG0009267	AT1G07880.2	MELO3C026848T1	NIOBTv3_g02839.t1	Solyc11g072630.2.1
OG0009271	AT1G70480.2	MELO3C010664T1	NIOBTv3_g28889.t1	Solyc01g008010.3.1
OG0009274	AT1G53800.2	MELO3C026660T1	NIOBTv3_g02755.t1	Solyc03g123700.4.1
OG0009294	AT1G11755.1	MELO3C021891T1	NIOBTv3_g19349.t1	Solyc06g060810.3.1
OG0009299	AT1G21651.1	MELO3C002690T1	NIOBTv3_g02807.t1	Solyc11g005030.3.1
OG0009300	AT1G56423.1	MELO3C004187T1	NIOBTv3_g16493.t1	Solyc01g100480.3.1
OG0009307	AT1G34380.2	MELO3C008115T1	NIOBTv3_g10383.t1	Solyc11g017230.2.1
OG0009316	AT1G13990.3	MELO3C002984T1	NIOBTv3_g23153.t1	Solyc05g013060.4.1
OG0009318	AT1G67325.2	MELO3C011859T1	NIOBTv3_g30977.t1	Solyc05g015500.4.1
OG0009320	AT1G14990.2	MELO3C018308T1	NIOBTv3_g06507.t1	Solyc04g007700.3.1
OG0009328	AT1G64770.3	MELO3C026889T1	NIOBTv3_g18427.t1	Solyc03g062720.3.1
OG0009339	AT1G71750.2	MELO3C019966T1	NIOBTv3_g10006.t1	Solyc04g072039.1.1
OG0009343	AT1G19715.3	MELO3C010973T1	NIOBTv3_g05355.t1	Solyc10g078600.3.1
OG0009346	AT1G34350.2	MELO3C024753T1	NIOBTv3_g14515.t1	Solyc08g067830.3.1
OG0009357	AT1G28390.2	MELO3C011065T1	NIOBTv3_g23943.t1	Solyc04g075000.1.1
OG0009370	AT2G26250.1	MELO3C016930T1	NIOBTv3_g29650.t1	Solyc08g067260.4.1
OG0009373	AT2G44870.1	MELO3C005448T1	NIOBTv3_g08773.t1	Solyc07g005550.4.1
OG0009376	AT2G23755.1	MELO3C007502T1	NIOBTv3_g33971.t1	Solyc02g089960.3.1
OG0009377	AT2G21100.1	MELO3C020796T1	NIOBTv3_g23834.t1	Solyc01g111230.3.1
OG0009379	AT2G40460.1	MELO3C020123T1	NIOBTv3_g21836.t1	Solyc06g050900.3.1
OG0009385	AT2G26870.1	MELO3C015115T1	NIOBTv3_g17106.t1	Solyc01g008790.4.1
OG0009387	AT2G37680.1	MELO3C003145T1	NIOBTv3_g05484.t1	Solyc10g084850.2.1
OG0009388	AT2G44520.1	MELO3C006242T1	NIOBTv3_g21054.t1	Solyc01g080860.3.1
OG0009389	AT2G18290.1	MELO3C026580T1	NIOBTv3_g26635.t1	Solyc02g062680.3.1
OG0009390	AT2G13810.1	MELO3C008136T1	NIOBTv3_g23500.t1	Solyc11g044840.2.1
OG0009392	AT2G31840.1	MELO3C008507T1	NIOBTv3_g37014.t1	Solyc04g071420.3.1
OG0009395	AT2G34690.1	MELO3C021055T1	NIOBTv3_g39313.t1	Solyc02g070250.4.1
OG0009396	AT2G26900.1	MELO3C025304T1	NIOBTv3_g17574.t1	Solyc05g017950.3.1
OG0009397	AT2G37690.1	MELO3C008089T1	NIOBTv3_g22244.t1	Solyc11g006340.2.1
OG0009398	AT2G15695.1	MELO3C019501T1	NIOBTv3_g08298.t1	Solyc01g108620.3.1
OG0009401	AT2G38730.1	MELO3C012489T1	NIOBTv3_g58536.t1	Solyc01g096520.3.1
OG0009409	AT2G40890.1	MELO3C009741T1	NIOBTv3_g40676.t1	Solyc01g096670.4.1
OG0009410	AT2G44760.1	MELO3C005945T1	NIOBTv3_g12065.t1	Solyc10g037890.3.1
OG0009413	AT2G26780.1	MELO3C014542T1	NIOBTv3_g34873.t1	Solyc11g062310.2.1
OG0009414	AT2G26330.1	MELO3C016916T1	NIOBTv3_g13389.t1	Solyc08g061560.3.1
OG0009418	AT2G48010.1	MELO3C005042T1	NIOBTv3_g31427.t1	Solyc09g074240.1.1
OG0009419	AT2G47980.1	MELO3C015235T1	NIOBTv3_g13924.t1	Solyc05g026510.4.1
OG0009420	AT2G23093.1	MELO3C007612T1	NIOBTv3_g00341.t1	Solyc02g092660.3.1
OG0009423	AT2G44970.1	MELO3C005970T1	NIOBTv3_g01908.t1	Solyc01g090590.3.1
OG0009433	AT2G40860.1	MELO3C009743T1	NIOBTv3_g00902.t1	Solyc01g056690.4.1
OG0009436	AT2G41530.1	MELO3C026333T1	NIOBTv3_g39826.t1	Solyc04g016360.3.1
OG0009438	AT2G18370.1	MELO3C023497T1	NIOBTv3_g35888.t1	Solyc01g081600.3.1
OG0009447	AT2G26300.1	MELO3C016919T1	NIOBTv3_g33230.t1	Solyc08g061220.3.1
OG0009449	AT2G48030.1	MELO3C014418T1	NIOBTv3_g01632.t1	Solyc09g074210.3.1
OG0009450	AT2G42220.1	MELO3C009019T1	NIOBTv3_g08079.t1	Solyc03g053110.3.1
OG0009454	AT2G48060.1	MELO3C015873T1	NIOBTv3_g01634.t1	Solyc09g074110.4.1
OG0009455	AT2G40940.1	MELO3C015961T1	NIOBTv3_g10291.t1	Solyc09g075440.4.1
OG0009456	AT2G45730.1	MELO3C011005T1	NIOBTv3_g34206.t1	Solyc04g081360.3.1
OG0009458	AT2G03310.1	MELO3C002975T1	NIOBTv3_g00522.t1	Solyc04g005555.1.1
OG0009466	AT2G13100.1	MELO3C010269T1	NIOBTv3_g29252.t1	Solyc12g010440.3.1
OG0009468	AT2G46900.1	MELO3C005935T1	NIOBTv3_g24158.t1	Solyc08g016090.4.1
OG0009470	AT2G26110.1	MELO3C016871T1	NIOBTv3_g29691.t1	Solyc08g065150.1.1
OG0009471	AT2G31920.1	MELO3C023499T1	NIOBTv3_g02992.t1	Solyc01g081640.4.1
OG0009472	AT2G05120.1	MELO3C024202T1	NIOBTv3_g24465.t1	Solyc07g047860.4.1
OG0009474	AT2G22790.1	MELO3C007671T1	NIOBTv3_g16073.t1	Solyc02g063510.1.1
OG0009475	AT2G20890.1	MELO3C018772T1	NIOBTv3_g12616.t1	Solyc07g054820.4.1
OG0009478	AT2G28140.1	MELO3C019842T1	NIOBTv3_g16444.t1	Solyc11g008080.3.1
OG0009487	AT2G35500.1	MELO3C013825T1	NIOBTv3_g07705.t1	Solyc08g076410.4.1
OG0009488	AT2G35490.1	MELO3C013828T1	NIOBTv3_g35030.t1	Solyc08g076480.3.1
OG0009492	AT2G27060.1	MELO3C015631T1	NIOBTv3_g10448.t1	Solyc09g007110.3.1
OG0009493	AT2G38270.1	MELO3C009150T1	NIOBTv3_g34535.t1	Solyc09g005620.4.1
OG0009494	AT2G35450.1	MELO3C017748T1	NIOBTv3_g28330.t1	Solyc01g009970.3.1
OG0009495	AT2G27090.1	MELO3C014704T1	NIOBTv3_g36765.t1	Solyc09g007100.3.1
OG0009497	AT2G28190.1	MELO3C026955T1	NIOBTv3_g12202.t1	Solyc11g066390.2.1
OG0009498	AT2G42850.1	MELO3C014463T1	NIOBTv3_g25491.t1	Solyc07g055970.1.1
OG0009499	AT2G23540.1	MELO3C020928T1	NIOBTv3_g04222.t1	Solyc02g090210.3.1
OG0009500	AT2G39440.1	MELO3C021769T1	NIOBTv3_g10274.t1	Solyc02g069070.3.1
OG0009501	AT2G42770.1	MELO3C014448T1	NIOBTv3_g41692.t1	Solyc07g055340.3.1
OG0009502	AT2G44810.1	MELO3C005944T1	NIOBTv3_g65623.t1	Solyc10g038170.1.1
OG0009507	AT2G35320.1	MELO3C013860T1	NIOBTv3_g00827-D2.t1	Solyc08g077090.3.1
OG0009508	AT2G25100.1	MELO3C017716T1	NIOBTv3_g17510.t1	Solyc11g006860.2.1
OG0009511	AT2G44850.1	MELO3C005982T1	NIOBTv3_g26279.t1	Solyc01g090380.3.1
OG0009514	AT2G20280.1	MELO3C011721T1	NIOBTv3_g00350.t1	Solyc09g007230.3.1
OG0009515	AT2G20980.1	MELO3C020815T1	NIOBTv3_g12829.t1	Solyc01g111550.3.1
OG0009519	AT2G44195.1	MELO3C017635T1	NIOBTv3_g10511.t1	Solyc02g084340.3.1
OG0009520	AT2G40840.1	MELO3C019135T1	NIOBTv3_g32721.t1	Solyc02g020980.4.1
OG0009521	AT2G38720.1	MELO3C011800T1	NIOBTv3_g40675.t1	Solyc01g096680.4.1
OG0009525	AT2G26930.1	MELO3C015605T1	NIOBTv3_g18084.t1	Solyc01g009010.3.1
OG0009526	AT2G25110.1	MELO3C016972T1	NIOBTv3_g32882.t1	Solyc03g117020.4.1
OG0009528	AT2G39260.1	MELO3C025497T1	NIOBTv3_g18836.t1	Solyc04g049770.4.1
OG0009531	AT2G20930.1	MELO3C013345T1	NIOBTv3_g16824.t1	Solyc01g111690.3.1
OG0009532	AT2G41380.1	MELO3C019040T1	NIOBTv3_g29998.t1	Solyc04g040180.3.1
OG0009533	AT2G16440.1	MELO3C013436T1	NIOBTv3_g33173.t1	Solyc01g110130.3.1
OG0009535	AT2G42750.1	MELO3C004040T1	NIOBTv3_g05196.t1	Solyc07g055260.3.1
OG0009536	AT2G44580.1	MELO3C006251T1	NIOBTv3_g37895.t1	Solyc01g088390.3.1
OG0009538	AT2G18220.1	MELO3C008200T1	NIOBTv3_g07574.t1	Solyc02g081680.4.1
OG0009542	AT2G22870.1	MELO3C020844T1	NIOBTv3_g10230.t1	Solyc09g008730.3.1
OG0009544	AT2G41250.1	MELO3C009765T1	NIOBTv3_g12917.t1	Solyc10g079620.2.1
OG0009547	AT2G22420.1	MELO3C017603T1	NIOBTv3_g22612.t1	Solyc11g010120.2.1
OG0009548	AT2G46240.1	MELO3C021171T1	NIOBTv3_g33084.t1	Solyc01g095320.4.1
OG0009550	AT2G26680.1	MELO3C004508T1	NIOBTv3_g21680.t1	Solyc12g009430.2.1
OG0009560	AT2G17120.1	MELO3C013264T1	NIOBTv3_g23422.t1	Solyc01g112080.3.1
OG0009561	AT2G13600.1	MELO3C026446T1	NIOBTv3_g24709.t1	Solyc04g009000.1.1
OG0009565	AT2G13370.1	MELO3C014569T1	NIOBTv3_g30694.t1	Solyc12g099910.2.1
OG0009566	AT2G47600.1	MELO3C017953T1	NIOBTv3_g39414.t1	Solyc06g009130.3.1
OG0009568	AT2G47520.1	MELO3C017940T1	NIOBTv3_g10293.t1	Solyc09g075420.3.1
OG0009569	AT2G26700.1	MELO3C004520T1	NIOBTv3_g38999.t1	Solyc12g006690.2.1
OG0009575	AT2G40190.1	MELO3C018365T1	NIOBTv3_g36422.t1	Solyc10g076800.2.1
OG0009578	AT2G17820.1	MELO3C013758T1	NIOBTv3_g35559.t1	Solyc02g083670.4.1
OG0009582	AT2G30920.1	MELO3C019710T1	NIOBTv3_g29436.t1	Solyc07g055850.4.1
OG0009585	AT2G42040.1	MELO3C009616T1	NIOBTv3_g16861.t1	Solyc10g080530.2.1
OG0009589	AT2G37090.1	MELO3C009322T1	NIOBTv3_g02542.t1	Solyc09g007420.4.1
OG0009596	AT2G02500.1	MELO3C016431T1	NIOBTv3_g22855.t1	Solyc01g102820.4.1
OG0009597	AT2G47450.1	MELO3C013306T1	NIOBTv3_g06563.t1	Solyc02g087400.1.1
OG0009599	AT2G33585.1	MELO3C016084T1	NIOBTv3_g17199.t1	Solyc04g082800.3.1
OG0009603	AT2G13560.1	MELO3C006261T1	NIOBTv3_g35474.t1	Solyc08g013860.3.1
OG0009605	AT2G40030.1	MELO3C005154T1	NIOBTv3_g21536.t1	Solyc01g096390.4.1
OG0009610	AT2G38025.1	MELO3C009195T1	NIOBTv3_g42512.t1	Solyc09g013090.4.1
OG0009616	AT2G18050.1	MELO3C007889T1	NIOBTv3_g02893.t1	Solyc02g084240.3.1
OG0009620	AT2G41950.1	MELO3C009608T1	NIOBTv3_g33326.t1	Solyc03g053020.4.1
OG0009625	AT2G45680.1	MELO3C022520T1	NIOBTv3_g07452.t1	Solyc08g080150.1.1
OG0009626	AT2G45490.1	MELO3C006173T1	NIOBTv3_g60421.t1	Solyc04g009330.4.1
OG0009628	AT2G46090.1	MELO3C021184T1	NIOBTv3_g11847.t1	Solyc01g095010.4.1
OG0009630	AT2G45500.1	MELO3C006171T1	NIOBTv3_g00285.t1	Solyc01g094150.3.1
OG0009632	AT2G18710.1	MELO3C010164T1	NIOBTv3_g15344.t1	Solyc07g006520.3.1
OG0009633	AT2G39930.1	MELO3C017391T1	NIOBTv3_g26064.t1	Solyc07g014590.4.1
OG0009639	AT2G33180.1	MELO3C009520T1	NIOBTv3_g09115.t1	Solyc10g007670.4.1
OG0009641	AT2G39970.1	MELO3C025157T1	NIOBTv3_g38064.t1	Solyc05g052640.3.1
OG0009642	AT2G45530.1	MELO3C005804T1	NIOBTv3_g35250.t1	Solyc08g013710.4.1
OG0009646	AT2G45520.1	MELO3C022508T1	NIOBTv3_g33364.t1	Solyc05g048750.3.1
OG0009651	AT2G25280.1	MELO3C011274T1	NIOBTv3_g28071.t1	Solyc08g029110.3.1
OG0009653	AT2G41700.1	MELO3C023103T1	NIOBTv3_g18517.t1	Solyc04g015970.3.1
OG0009656	AT2G15890.1	MELO3C021923T1	NIOBTv3_g06131.t1	Solyc01g108910.4.1
OG0009659	AT2G43210.1	MELO3C011621T1	NIOBTv3_g02874.t1	Solyc09g098550.4.1
OG0009663	AT2G45060.1	MELO3C022232T1	NIOBTv3_g21971.t1	Solyc01g090770.4.1
OG0009664	AT2G37500.1	MELO3C009277T1	NIOBTv3_g43461.t1	Solyc09g010420.4.1
OG0009667	AT2G15630.1	MELO3C018417T1	NIOBTv3_g08090.t1	Solyc01g109060.4.1
OG0009676	AT2G40320.1	MELO3C018390T1	NIOBTv3_g10816.t1	Solyc06g050920.4.1
OG0009679	AT2G02220.1	MELO3C022602T1	NIOBTv3_g26772.t1	Solyc01g008140.4.1
OG0009680	AT2G39270.1	MELO3C011719T1	NIOBTv3_g33131.t1	Solyc04g049690.3.1
OG0009683	AT2G34585.1	MELO3C007128T1	NIOBTv3_g35928.t1	Solyc02g070470.1.1
OG0009686	AT2G33450.1	MELO3C006400T1	NIOBTv3_g16586.t1	Solyc09g090410.3.1
OG0009690	AT2G41680.1	MELO3C023105T1	NIOBTv3_g26858.t1	Solyc10g080080.3.1
OG0009691	AT2G04842.1	MELO3C024216T1	NIOBTv3_g14837.t1	Solyc07g048080.4.1
OG0009693	AT2G03510.1	MELO3C011425T1	NIOBTv3_g17881.t1	Solyc05g012340.4.1
OG0009694	AT2G42390.1	MELO3C018846T1	NIOBTv3_g27511.t1	Solyc10g008100.3.1
OG0009695	AT2G15820.1	MELO3C026699T1	NIOBTv3_g35593.t1	Solyc11g066850.3.1
OG0009696	AT2G37510.1	MELO3C003109T1	NIOBTv3_g27149.t1	Solyc10g084630.2.1
OG0009702	AT2G37420.1	MELO3C003101T1	NIOBTv3_g33743.t1	Solyc10g086340.1.1
OG0009704	AT2G25740.1	MELO3C011128T1	NIOBTv3_g18468.t1	Solyc12g095840.2.1
OG0009705	AT2G47770.1	MELO3C006663T1	NIOBTv3_g21255.t1	Solyc09g074910.1.1
OG0009707	AT2G03670.1	MELO3C012157T1	NIOBTv3_g05550.t1	Solyc05g012190.3.1
OG0009708	AT2G40230.1	MELO3C018368T1	NIOBTv3_g38990.t1	Solyc06g051130.1.1
OG0009719	AT2G33610.1	MELO3C017062T1	NIOBTv3_g64310.t1	Solyc04g082760.3.1
OG0009721	AT2G38110.1	MELO3C009182T1	NIOBTv3_g30297.t1	Solyc09g014350.3.1
OG0009722	AT2G42110.1	MELO3C009626T1	NIOBTv3_g18318.t1	Solyc03g120950.3.1
OG0009725	AT2G38140.1	MELO3C003245T1	NIOBTv3_g01688.t1	Solyc05g052710.3.1
OG0009726	AT2G47310.1	MELO3C012931T1	NIOBTv3_g09146.t1	Solyc08g007370.3.1
OG0009744	AT2G32990.1	MELO3C014430T1	NIOBTv3_g26909.t1	Solyc07g049300.3.1
OG0009748	AT2G40660.1	MELO3C020154T1	NIOBTv3_g42802.t1	Solyc06g048610.3.1
OG0009751	AT2G13540.1	MELO3C015158T1	NIOBTv3_g13371.t1	Solyc10g005530.3.1
OG0009753	AT2G30300.1	MELO3C020496T1	NIOBTv3_g24031.t1	Solyc06g082410.1.1
OG0009754	AT2G36000.1	MELO3C024579T1	NIOBTv3_g25306.t1	Solyc01g007750.3.1
OG0009755	AT2G35800.1	MELO3C012444T1	NIOBTv3_g03238.t1	Solyc04g050040.3.1
OG0009756	AT2G35155.1	MELO3C007009T1	NIOBTv3_g01638.t1	Solyc02g068910.3.1
OG0009758	AT2G39360.1	MELO3C023810T1	NIOBTv3_g12997.t1	Solyc05g054860.1.1
OG0009759	AT2G29630.2	MELO3C020562T1	NIOBTv3_g38490.t1	Solyc06g006080.3.1
OG0009763	AT2G05760.1	MELO3C019741T1	NIOBTv3_g36697.t1	Solyc07g049320.4.1
OG0009764	AT2G28880.1	MELO3C012434T1	NIOBTv3_g30371.t1	Solyc04g049360.3.1
OG0009765	AT2G05755.1	MELO3C014431T1	NIOBTv3_g34273.t1	Solyc05g042050.4.1
OG0009766	AT2G32800.1	MELO3C020450T1	NIOBTv3_g20193.t1	Solyc09g091990.3.1
OG0009767	AT2G35630.1	MELO3C007036T1	NIOBTv3_g36199.t1	Solyc02g078640.3.1
OG0009768	AT2G10950.1	MELO3C010307T1	NIOBTv3_g14734.t1	Solyc07g007830.4.1
OG0009772	AT2G20420.1	MELO3C022382T1	NIOBTv3_g06174.t1	Solyc06g083790.3.1
OG0009773	AT2G01590.1	MELO3C026423T1	NIOBTv3_g01812.t1	Solyc05g026570.3.1
OG0009774	AT2G34400.1	MELO3C003997T1	NIOBTv3_g32801.t1	Solyc07g009220.2.1
OG0009776	AT2G25870.1	MELO3C003474T1	NIOBTv3_g00763.t1	Solyc08g066180.3.1
OG0009778	AT2G28420.1	MELO3C023589T1	NIOBTv3_g16422.t1	Solyc01g088010.1.1
OG0009779	AT2G29640.1	MELO3C025867T1	NIOBTv3_g19305.t1	Solyc09g031770.3.1
OG0009783	AT2G33770.1	MELO3C007283T1	NIOBTv3_g23105.t1	Solyc02g078210.3.1
OG0009784	AT2G16920.1	MELO3C020827T1	NIOBTv3_g16823.t1	Solyc01g111680.4.1
OG0009791	AT2G30330.1	MELO3C025682T1	NIOBTv3_g24605.t1	Solyc11g068450.2.1
OG0009793	AT2G33860.1	MELO3C007251T1	NIOBTv3_g23134.t1	Solyc02g077560.3.1
OG0009794	AT2G29410.1	MELO3C020600T1	NIOBTv3_g19178.t1	Solyc06g076440.3.1
OG0009795	AT2G33855.1	MELO3C007262T1	NIOBTv3_g12657.t1	Solyc02g077700.1.1
OG0009798	AT2G27680.1	MELO3C021433T1	NIOBTv3_g19908.t1	Solyc11g067160.2.1
OG0009802	AT2G46580.1	MELO3C006011T1	NIOBTv3_g11680.t1	Solyc05g050530.3.1
OG0009804	AT2G28910.1	MELO3C025917T1	NIOBTv3_g33867.t1	Solyc08g005450.3.1
OG0009805	AT2G32150.1	MELO3C014481T1	NIOBTv3_g01500.t1	Solyc09g075890.3.1
OG0009807	AT2G27610.1	MELO3C004816T1	NIOBTv3_g21404.t1	Solyc11g067210.1.1
OG0009809	AT2G31400.1	MELO3C015913T1	NIOBTv3_g14690.t1	Solyc06g009520.3.1
OG0009810	AT2G04235.1	MELO3C024178T1	NIOBTv3_g02627.t1	Solyc07g045170.3.1
OG0009811	AT2G01600.1	MELO3C026425T1	NIOBTv3_g09040.t1	Solyc04g007860.3.1
OG0009819	AT2G21530.1	MELO3C014714T1	NIOBTv3_g06980.t1	Solyc01g009080.4.1
OG0009822	AT2G01640.1	MELO3C003274T1	NIOBTv3_g37494.t1	Solyc12g056030.2.1
OG0009823	AT2G05810.1	MELO3C014434T1	NIOBTv3_g09299.t1	Solyc07g049390.3.1
OG0009824	AT2G35610.1	MELO3C010524T1	NIOBTv3_g18939.t1	Solyc08g075340.3.1
OG0009825	AT2G03780.1	MELO3C011403T1	NIOBTv3_g13245.t1	Solyc04g005310.3.1
OG0009827	AT2G14095.1	MELO3C018616T1	NIOBTv3_g15532.t1	Solyc01g105600.3.1
OG0009828	AT2G44420.1	MELO3C023943T1	NIOBTv3_g31252.t1	Solyc01g073930.3.1
OG0009829	AT2G27460.1	MELO3C004700T1	NIOBTv3_g13505.t1	Solyc11g068500.2.1
OG0009830	AT2G38550.1	MELO3C025223T1	NIOBTv3_g00938.t1	Solyc09g015650.4.1
OG0009832	AT2G28790.1	MELO3C020653T1	NIOBTv3_g31302.t1	Solyc11g066130.1.1
OG0009833	AT2G01130.1	MELO3C012285T1	NIOBTv3_g10838-D2.t1	Solyc04g007510.4.1
OG0009835	AT2G31260.1	MELO3C012905T1	NIOBTv3_g22673.t1	Solyc04g008630.3.1
OG0009837	AT2G21820.1	MELO3C026033T1	NIOBTv3_g38109.t1	Solyc03g046380.1.1
OG0009839	AT2G01110.1	MELO3C012288T1	NIOBTv3_g24102.t1	Solyc05g008530.3.1
OG0009841	AT2G27480.1	MELO3C004702T1	NIOBTv3_g24606.t1	Solyc11g068460.2.1
OG0009846	AT2G39340.1	MELO3C023808T1	NIOBTv3_g07843.t1	Solyc05g054910.3.1
OG0009850	AT2G38465.1	MELO3C011071T1	NIOBTv3_g30848.t1	Solyc08g016415.1.1
OG0009856	AT2G01410.1	MELO3C018333T1	NIOBTv3_g13566.t1	Solyc04g007660.1.1
OG0009860	AT2G28390.1	MELO3C004874T1	NIOBTv3_g03540.t1	Solyc03g115810.3.1
OG0009861	AT2G29760.1	MELO3C020555T1	NIOBTv3_g20683.t1	Solyc06g076900.4.1
OG0009862	AT2G34190.1	MELO3C002664T1	NIOBTv3_g20322.t1	Solyc02g072500.3.1
OG0009872	AT2G24580.1	MELO3C003620T1	NIOBTv3_g30926.t1	Solyc08g006430.4.1
OG0009877	AT2G36650.1	MELO3C009416T1	NIOBTv3_g00425.t1	Solyc09g008660.3.1
OG0009880	AT2G32600.1	MELO3C009381T1	NIOBTv3_g59775.t1	Solyc09g008470.4.1
OG0009883	AT2G21710.1	MELO3C012521T1	NIOBTv3_g25356.t1	Solyc01g109630.4.1
OG0009884	AT2G01490.1	MELO3C026795T1	NIOBTv3_g00025.t1	Solyc05g007970.4.1
OG0009886	AT2G15020.1	MELO3C019552T1	NIOBTv3_g13979.t1	Solyc01g107460.2.1
OG0009888	AT2G35260.1	MELO3C013859T1	NIOBTv3_g16433.t1	Solyc08g005010.4.1
OG0009892	AT2G43040.1	MELO3C026385T1	NIOBTv3_g01898.t1	Solyc06g069080.3.1
OG0009894	AT2G43030.1	MELO3C022485T1	NIOBTv3_g14193.t1	Solyc06g051200.3.1
OG0009895	AT2G27940.1	MELO3C026961T1	NIOBTv3_g09089.t1	Solyc11g066510.3.1
OG0009896	AT2G31530.1	MELO3C014403T1	NIOBTv3_g01469.t1	Solyc09g065120.4.1
OG0009899	AT2G43060.1	MELO3C026134T1	NIOBTv3_g16220.t1	Solyc12g042010.1.1
OG0009907	AT2G33680.1	MELO3C011331T1	NIOBTv3_g09581.t1	Solyc02g065560.1.1
OG0009908	AT2G38670.1	MELO3C009088T1	NIOBTv3_g29895.t1	Solyc10g074700.2.1
OG0009909	AT2G23460.1	MELO3C007520T1	NIOBTv3_g23872.t1	Solyc02g090160.3.1
OG0009913	AT2G36270.1	MELO3C009468T1	NIOBTv3_g02200.t1	Solyc09g009490.4.1
OG0009915	AT2G27880.1	MELO3C004836T1	NIOBTv3_g36420.t1	Solyc06g074730.4.1
OG0009917	AT2G20690.1	MELO3C000760T1	NIOBTv3_g11449.t1	Solyc07g054190.4.1
OG0009920	AT2G43640.1	MELO3C002757T1	NIOBTv3_g29513.t1	Solyc06g053385.2.1
OG0009922	AT2G01870.1	MELO3C014589T1	NIOBTv3_g25221.t1	Solyc11g065680.1.1
OG0009924	AT2G21970.1	MELO3C007486T1	NIOBTv3_g08240.t1	Solyc04g053130.4.1
OG0009928	AT2G32415.1	MELO3C018818T1	NIOBTv3_g14346.t1	Solyc07g052340.4.1
OG0009929	AT2G19790.1	MELO3C015429T1	NIOBTv3_g33904.t1	Solyc05g026130.3.1
OG0009931	AT2G36990.1	MELO3C024460T1	NIOBTv3_g02776.t1	Solyc09g008040.3.1
OG0009932	AT2G03200.1	MELO3C009006T1	NIOBTv3_g05189.t1	Solyc05g056450.3.1
OG0009934	AT2G43560.1	MELO3C017776T1	NIOBTv3_g16604.t1	Solyc04g015040.3.1
OG0009938	AT2G28130.1	MELO3C004994T1	NIOBTv3_g21348.t1	Solyc11g066340.2.1
OG0009939	AT2G42900.1	MELO3C014476T1	NIOBTv3_g34264.t1	Solyc10g007750.1.1
OG0009948	AT2G42975.1	MELO3C026968T1	NIOBTv3_g40012.t1	Solyc07g056240.3.1
OG0009949	AT2G07170.1	MELO3C009998T1	NIOBTv3_g11968.t1	Solyc07g042580.3.1
OG0009957	AT2G38680.1	MELO3C012330T1	NIOBTv3_g19367.t1	Solyc11g006420.2.1
OG0009962	AT2G31570.1	MELO3C017729T1	NIOBTv3_g01845-D2.t1	Solyc06g073460.4.1
OG0009965	AT2G33800.1	MELO3C007277T1	NIOBTv3_g19809.t1	Solyc02g077990.3.1
OG0009976	AT2G32090.1	MELO3C012654T1	NIOBTv3_g16719.t1	Solyc09g082115.1.1
OG0009984	AT2G14660.1	MELO3C018021T1	NIOBTv3_g20438.t1	Solyc10g048190.1.1
OG0009987	AT2G03050.1	MELO3C012106T1	NIOBTv3_g41459.t1	Solyc05g007840.3.1
OG0009988	AT2G24395.1	MELO3C011169T1	NIOBTv3_g41823.t1	Solyc08g069230.3.1
OG0009989	AT2G05920.1	MELO3C015526T1	NIOBTv3_g11384.t1	Solyc07g041970.4.1
OG0009991	AT2G27740.1	MELO3C004756T1	NIOBTv3_g38560.t1	Solyc11g066970.3.1
OG0009994	AT2G36870.1	MELO3C009367T1	NIOBTv3_g02128.t1	Solyc09g008320.4.1
OG0009999	AT2G23390.1	MELO3C016473T1	NIOBTv3_g31163.t1	Solyc01g103110.3.1
OG0010001	AT2G37920.1	MELO3C003181T1	NIOBTv3_g32761.t1	Solyc09g011410.4.1
OG0010003	AT2G03070.1	MELO3C026710T1	NIOBTv3_g18424.t1	Solyc03g123960.3.1
OG0010007	AT2G27290.1	MELO3C014513T1	NIOBTv3_g01994.t1	Solyc11g068790.2.1
OG0010008	AT2G06000.1	MELO3C004654T1	NIOBTv3_g35687.t1	Solyc01g104630.3.1
OG0010010	AT2G14620.1	MELO3C018033T1	NIOBTv3_g35761.t1	Solyc01g106650.3.1
OG0010011	AT2G36145.1	MELO3C024557T1	NIOBTv3_g27617.t1	Solyc09g010120.2.1
OG0010013	AT2G36910.1	MELO3C000009T1	NIOBTv3_g35042.t1	Solyc09g008240.3.1
OG0010019	AT2G06010.1	MELO3C015519T1	NIOBTv3_g08356.t1	Solyc07g041780.3.1
OG0010022	AT2G46980.2	MELO3C013628T1	NIOBTv3_g22654.t1	Solyc01g079080.3.1
OG0010028	AT2G28940.2	MELO3C025909T1	NIOBTv3_g01826.t1	Solyc06g005520.4.1
OG0010029	AT2G38290.1	MELO3C009140T1	NIOBTv3_g10432.t1	Solyc10g076480.2.1
OG0010030	AT2G40935.1	MELO3C009700T1	NIOBTv3_g03309.t1	Solyc10g081410.2.1
OG0010032	AT2G41020.1	MELO3C009780T1	NIOBTv3_g32911.t1	Solyc11g005110.3.1
OG0010042	AT2G44980.2	MELO3C022279T1	NIOBTv3_g01913.t1	Solyc01g090650.1.1
OG0010043	AT2G17670.1	MELO3C007960T1	NIOBTv3_g22297.t1	Solyc02g082970.1.1
OG0010050	AT2G25910.2	MELO3C010771T1	NIOBTv3_g01792.t1	Solyc08g065880.3.1
OG0010055	AT2G39805.2	MELO3C008246T1	NIOBTv3_g58242.t1	Solyc05g052930.3.1
OG0010056	AT2G01818.1	MELO3C005262T1	NIOBTv3_g13801.t1	Solyc04g008090.4.1
OG0010057	AT2G04039.3	MELO3C012348T1	NIOBTv3_g27612.t1	Solyc09g018890.3.1
OG0010058	AT2G18328.1	MELO3C012498T1	NIOBTv3_g22709.t1	Solyc01g109690.1.1
OG0010059	AT2G43235.1	MELO3C017699T1	NIOBTv3_g32076.t1	Solyc09g098530.4.1
OG0010063	AT2G41000.2	MELO3C008871T1	NIOBTv3_g19745.t1	Solyc10g081220.3.1
OG0010066	AT2G39435.1	MELO3C025479T1	NIOBTv3_g35738.t1	Solyc05g054770.3.1
OG0010069	AT2G30120.2	MELO3C020505T1	NIOBTv3_g16414.t1	Solyc09g055700.4.1
OG0010071	AT2G15570.2	MELO3C018455T1	NIOBTv3_g11913.t1	Solyc01g108020.3.1
OG0010072	AT2G30105.1	MELO3C026838T1	NIOBTv3_g15081.t1	Solyc06g007250.4.1
OG0010073	AT2G02148.1	MELO3C005211T1	NIOBTv3_g39225.t1	Solyc04g008560.3.1
OG0010075	AT2G26840.2	MELO3C014549T1	NIOBTv3_g09991.t1	Solyc01g008700.4.1
OG0010077	AT2G45460.3	MELO3C006177T1	NIOBTv3_g08904.t1	Solyc01g091500.3.1
OG0010082	AT2G37020.2	MELO3C009346T1	NIOBTv3_g22932.t1	Solyc10g086210.2.1
OG0010085	AT2G21070.3	MELO3C013369T1	NIOBTv3_g34952.t1	Solyc01g098460.4.1
OG0010093	AT2G45770.2	MELO3C006136T1	NIOBTv3_g13648.t1	Solyc01g091580.3.1
OG0010096	AT2G32970.2	MELO3C019738T1	NIOBTv3_g41838.t1	Solyc07g049350.3.1
OG0010097	AT3G62330.1	MELO3C012930T1	NIOBTv3_g09365.t1	Solyc08g078610.4.1
OG0010099	AT3G06980.1	MELO3C006765T1	NIOBTv3_g22401.t1	Solyc11g045180.3.1
OG0010102	AT3G62810.1	MELO3C017957T1	NIOBTv3_g05820.t1	Solyc09g075100.3.1
OG0010103	AT3G61140.1	MELO3C006142T1	NIOBTv3_g24392.t1	Solyc01g091650.3.1
OG0010104	AT3G04760.1	MELO3C010128T1	NIOBTv3_g25093.t1	Solyc04g010060.2.1
OG0010105	AT3G06100.1	MELO3C006559T1	NIOBTv3_g02413.t1	Solyc01g079890.3.1
OG0010110	AT3G20050.1	MELO3C008567T1	NIOBTv3_g24367.t1	Solyc01g090750.3.1
OG0010112	AT3G08780.1	MELO3C026025T1	NIOBTv3_g07015.t1	Solyc09g015180.4.1
OG0010116	AT3G51710.1	MELO3C009116T1	NIOBTv3_g04023.t1	Solyc09g018490.4.1
OG0010117	AT3G07530.1	MELO3C016629T1	NIOBTv3_g32776.t1	Solyc03g097460.3.1
OG0010119	AT3G66658.2	MELO3C021272T1	NIOBTv3_g25982.t1	Solyc12g099290.2.1
OG0010120	AT3G01840.1	MELO3C008203T1	NIOBTv3_g35073.t1	Solyc02g094010.2.1
OG0010125	AT3G16990.1	MELO3C021273T1	NIOBTv3_g30823.t1	Solyc11g007570.2.1
OG0010128	AT3G52380.1	MELO3C009550T1	NIOBTv3_g24963.t1	Solyc01g006940.4.1
OG0010129	AT3G06050.1	MELO3C021410T1	NIOBTv3_g06692.t1	Solyc01g079820.3.1
OG0010130	AT3G03600.1	MELO3C011346T1	NIOBTv3_g31460.t1	Solyc01g081520.3.1
OG0010133	AT3G48110.1	MELO3C022290T1	NIOBTv3_g19362.t1	Solyc01g090200.4.1
OG0010136	AT3G44890.1	MELO3C004995T1	NIOBTv3_g12199.t1	Solyc11g066410.2.1
OG0010139	AT3G49710.1	MELO3C008891T1	NIOBTv3_g03895.t1	Solyc01g102690.4.1
OG0010143	AT3G03610.1	MELO3C019155T1	NIOBTv3_g21948.t1	Solyc10g081270.2.1
OG0010146	AT3G52420.1	MELO3C014409T1	NIOBTv3_g32692.t1	Solyc06g084300.1.1
OG0010147	AT3G17020.1	MELO3C006711T1	NIOBTv3_g24758.t1	Solyc01g059930.3.1
OG0010150	AT3G50430.1	MELO3C020890T1	NIOBTv3_g40541.t1	Solyc02g090260.3.1
OG0010154	AT3G22070.1	MELO3C018795T1	NIOBTv3_g21378.t1	Solyc07g052680.1.1
OG0010157	AT3G59300.1	MELO3C017686T1	NIOBTv3_g34293.t1	Solyc06g073500.3.1
OG0010160	AT3G29240.1	MELO3C022019T1	NIOBTv3_g36183.t1	Solyc02g067050.3.1
OG0010163	AT3G49660.1	MELO3C007681T1	NIOBTv3_g08451.t1	Solyc02g091790.3.1
OG0010167	AT3G54680.1	MELO3C018861T1	NIOBTv3_g30157.t1	Solyc07g150145.1.1
OG0010168	AT3G07330.1	MELO3C021106T1	NIOBTv3_g02158.t1	Solyc09g057640.4.1
OG0010170	AT3G09470.1	MELO3C009272T1	NIOBTv3_g04944.t1	Solyc09g010470.3.1
OG0010171	AT3G48810.1	MELO3C021257T1	NIOBTv3_g02473.t1	Solyc01g058205.1.1
OG0010176	AT3G51510.1	MELO3C007014T1	NIOBTv3_g09394.t1	Solyc02g068270.4.1
OG0010177	AT3G21870.1	MELO3C019234T1	NIOBTv3_g27420.t1	Solyc07g052610.3.1
OG0010178	AT3G51520.1	MELO3C013703T1	NIOBTv3_g09398.t1	Solyc02g068240.4.1
OG0010179	AT3G50770.1	MELO3C003889T1	NIOBTv3_g36780.t1	Solyc03g044900.3.1
OG0010186	AT3G56490.1	MELO3C009691T1	NIOBTv3_g14777.t1	Solyc10g081310.2.1
OG0010190	AT3G09210.1	MELO3C003216T1	NIOBTv3_g39052.t1	Solyc09g011830.4.1
OG0010191	AT3G19230.1	MELO3C018446T1	NIOBTv3_g24904.t1	Solyc01g108270.4.1
OG0010192	AT3G03560.1	MELO3C006277T1	NIOBTv3_g01226.t1	Solyc10g039430.3.1
OG0010193	AT3G01050.1	MELO3C022023T1	NIOBTv3_g19250.t1	Solyc02g088620.3.1
OG0010195	AT3G09180.1	MELO3C009537T1	NIOBTv3_g32489.t1	Solyc01g087230.3.1
OG0010196	AT3G08820.1	MELO3C009129T1	NIOBTv3_g08183.t1	Solyc09g009790.4.1
OG0010197	AT3G49400.1	MELO3C011011T1	NIOBTv3_g01365.t1	Solyc06g073690.2.1
OG0010198	AT3G45100.1	MELO3C015670T1	NIOBTv3_g15497-D2.t1	Solyc08g082840.3.1
OG0010212	AT3G52230.1	MELO3C012374T1	NIOBTv3_g00062.t1	Solyc11g007680.2.1
OG0010213	AT3G02010.1	MELO3C014921T1	NIOBTv3_g04195.t1	Solyc03g098420.3.1
OG0010214	AT3G27670.1	MELO3C009985T1	NIOBTv3_g10472.t1	Solyc02g086500.3.1
OG0010216	AT3G52220.1	MELO3C019900T1	NIOBTv3_g12402.t1	Solyc11g006760.3.1
OG0010217	AT3G08840.2	MELO3C009120T1	NIOBTv3_g28904.t1	Solyc10g085400.3.1
OG0010223	AT3G10150.1	MELO3C009811T1	NIOBTv3_g12299.t1	Solyc04g016490.4.1
OG0010224	AT3G21810.1	MELO3C018803T1	NIOBTv3_g05592.t1	Solyc12g005770.3.1
OG0010225	AT3G62980.1	MELO3C015898T1	NIOBTv3_g22056.t1	Solyc09g074520.3.1
OG0010227	AT3G03310.1	MELO3C008598T1	NIOBTv3_g03236.t1	Solyc11g008550.3.1
OG0010230	AT3G44716.1	MELO3C004786T1	NIOBTv3_g38539.t1	Solyc11g066940.2.1
OG0010236	AT3G16270.1	MELO3C012986T1	NIOBTv3_g15551.t1	Solyc04g047770.3.1
OG0010237	AT3G07420.1	MELO3C021113T1	NIOBTv3_g33819.t1	Solyc09g057950.3.1
OG0010238	AT3G61080.1	MELO3C006151T1	NIOBTv3_g24353.t1	Solyc01g091780.4.1
OG0010239	AT3G51660.1	MELO3C026028T1	NIOBTv3_g28899.t1	Solyc10g085350.2.1
OG0010240	AT3G16290.1	MELO3C000673T1	NIOBTv3_g38669.t1	Solyc12g044400.3.1
OG0010241	AT3G16240.1	MELO3C024263T1	NIOBTv3_g19381.t1	Solyc12g044330.2.1
OG0010243	AT3G16250.1	MELO3C024264T1	NIOBTv3_g31577.t1	Solyc08g083360.3.1
OG0010251	AT3G06950.1	MELO3C021228T1	NIOBTv3_g28509.t1	Solyc05g053190.3.1
OG0010252	AT3G43230.1	MELO3C015554T1	NIOBTv3_g25242.t1	Solyc07g017500.3.1
OG0010254	AT3G45830.1	MELO3C025710T1	NIOBTv3_g38244.t1	Solyc11g072810.2.1
OG0010255	AT3G18110.1	MELO3C025692T1	NIOBTv3_g20331.t1	Solyc03g096830.4.1
OG0010257	AT3G54660.1	MELO3C015771T1	NIOBTv3_g05179.t1	Solyc09g065900.3.1
OG0010259	AT3G62360.1	MELO3C015914T1	NIOBTv3_g14689.t1	Solyc06g009530.3.1
OG0010260	AT3G04340.1	MELO3C010145T1	NIOBTv3_g27407.t1	Solyc02g032960.2.1
OG0010261	AT3G24800.1	MELO3C021013T1	NIOBTv3_g24359.t1	Solyc09g091790.3.1
OG0010263	AT3G14240.1	MELO3C024314T1	NIOBTv3_g26593.t1	Solyc03g123490.1.1
OG0010265	AT3G16190.1	MELO3C027085T1	NIOBTv3_g12959.t1	Solyc03g120540.3.1
OG0010269	AT3G12685.1	MELO3C019603T1	NIOBTv3_g04242.t1	Solyc01g005910.3.1
OG0010270	AT3G03570.1	MELO3C020376T1	NIOBTv3_g04096.t1	Solyc01g081030.4.1
OG0010271	AT3G51610.1	MELO3C009112T1	NIOBTv3_g33964.t1	Solyc03g118520.4.1
OG0010273	AT3G10020.1	MELO3C009427T1	NIOBTv3_g36156.t1	Solyc09g008970.1.1
OG0010274	AT3G29310.1	MELO3C022025T1	NIOBTv3_g19253.t1	Solyc02g088660.4.1
OG0010278	AT3G52430.1	MELO3C008938T1	NIOBTv3_g12178.t1	Solyc02g032850.3.1
OG0010280	AT3G53720.1	MELO3C003113T1	NIOBTv3_g20947.t1	Solyc09g010530.3.1
OG0010283	AT3G44530.1	MELO3C021430T1	NIOBTv3_g26241.t1	Solyc11g067200.2.1
OG0010284	AT3G12040.1	MELO3C009610T1	NIOBTv3_g15389.t1	Solyc10g080560.2.1
OG0010285	AT3G12280.1	MELO3C012492T1	NIOBTv3_g19112.t1	Solyc09g091280.4.1
OG0010287	AT3G12270.1	MELO3C012491T1	NIOBTv3_g09408.t1	Solyc01g096550.3.1
OG0010289	AT3G09660.1	MELO3C009313T1	NIOBTv3_g07186.t1	Solyc09g007330.4.1
OG0010291	AT3G11460.1	MELO3C024551T1	NIOBTv3_g16140.t1	Solyc09g009950.4.1
OG0010292	AT3G12260.1	MELO3C012486T1	NIOBTv3_g63284.t1	Solyc01g022750.3.1
OG0010293	AT3G48200.1	MELO3C002277T1	NIOBTv3_g29547.t1	Solyc03g112760.3.1
OG0010295	AT3G54850.1	MELO3C012406T1	NIOBTv3_g39063.t1	Solyc11g008390.2.1
OG0010302	AT3G16000.1	MELO3C024228T1	NIOBTv3_g14929.t1	Solyc03g120230.3.1
OG0010304	AT3G05620.1	MELO3C015288T1	NIOBTv3_g38233.t1	Solyc01g099960.4.1
OG0010306	AT3G05600.1	MELO3C015292T1	NIOBTv3_g28066.t1	Solyc01g099910.4.1
OG0010309	AT3G03680.1	MELO3C008870T1	NIOBTv3_g02056.t1	Solyc01g007170.4.1
OG0010325	AT3G07130.1	MELO3C020444T1	NIOBTv3_g14682.t1	Solyc09g091910.2.1
OG0010327	AT3G04560.1	MELO3C024661T1	NIOBTv3_g27146.t1	Solyc11g006080.2.1
OG0010328	AT3G10410.1	MELO3C019830T1	NIOBTv3_g00721.t1	Solyc11g008280.3.1
OG0010329	AT3G07630.1	MELO3C025736T1	NIOBTv3_g24078.t1	Solyc11g072520.3.1
OG0010330	AT3G46870.1	MELO3C020598T1	NIOBTv3_g22742.t1	Solyc09g092360.3.1
OG0010331	AT3G17210.1	MELO3C006735T1	NIOBTv3_g00091.t1	Solyc05g053310.3.1
OG0010333	AT3G15680.1	MELO3C011238T1	NIOBTv3_g11413.t1	Solyc08g067180.4.1
OG0010335	AT3G44680.1	MELO3C021442T1	NIOBTv3_g33494.t1	Solyc11g067020.3.1
OG0010336	AT3G62040.1	MELO3C005187T1	NIOBTv3_g17082.t1	Solyc01g068630.3.1
OG0010338	AT3G54790.1	MELO3C015719T1	NIOBTv3_g31377.t1	Solyc09g025270.3.1
OG0010339	AT3G49060.1	MELO3C006923T1	NIOBTv3_g03348.t1	Solyc03g025450.4.1
OG0010341	AT3G15900.1	MELO3C017840T1	NIOBTv3_g19273.t1	Solyc03g116800.4.1
OG0010342	AT3G46920.1	MELO3C010263T1	NIOBTv3_g12277.t1	Solyc07g007140.3.1
OG0010344	AT3G12150.1	MELO3C009648T1	NIOBTv3_g34986.t1	Solyc03g064030.3.1
OG0010346	AT3G14750.1	MELO3C025674T1	NIOBTv3_g17640.t1	Solyc07g062110.3.1
OG0010348	AT3G09980.1	MELO3C009443T1	NIOBTv3_g16891.t1	Solyc09g009210.4.1
OG0010349	AT3G12100.1	MELO3C009620T1	NIOBTv3_g18322.t1	Solyc03g063320.3.1
OG0010350	AT3G60820.1	MELO3C006187T1	NIOBTv3_g56939-D2.t1	Solyc02g084920.3.1
OG0010351	AT3G03750.2	MELO3C009796T1	NIOBTv3_g03110.t1	Solyc01g068370.4.1
OG0010353	AT3G20250.1	MELO3C026713T1	NIOBTv3_g21311.t1	Solyc03g123980.4.1
OG0010355	AT3G12080.1	MELO3C014599T1	NIOBTv3_g08041.t1	Solyc11g065870.3.1
OG0010356	AT3G13330.1	MELO3C014086T1	NIOBTv3_g22190.t1	Solyc07g066030.4.1
OG0010361	AT3G44610.1	MELO3C021437T1	NIOBTv3_g05419.t1	Solyc11g067080.3.1
OG0010362	AT3G07640.1	MELO3C024177T1	NIOBTv3_g02626.t1	Solyc07g045150.3.1
OG0010365	AT3G48250.1	MELO3C026258T1	NIOBTv3_g06398.t1	Solyc03g112190.4.1
OG0010371	AT3G48330.1	MELO3C026245T1	NIOBTv3_g20432.t1	Solyc03g111830.4.1
OG0010372	AT3G13226.1	MELO3C013197T1	NIOBTv3_g23893.t1	Solyc07g065870.3.1
OG0010375	AT3G05625.1	MELO3C004212T1	NIOBTv3_g31950.t1	Solyc10g044710.2.1
OG0010376	AT3G05675.2	MELO3C008785T1	NIOBTv3_g13129.t1	Solyc01g007060.3.1
OG0010377	AT3G07990.1	MELO3C012440T1	NIOBTv3_g17334.t1	Solyc04g015340.3.1
OG0010378	AT3G17060.1	MELO3C006718T1	NIOBTv3_g15238.t1	Solyc12g099230.2.1
OG0010379	AT3G07090.1	MELO3C021008T1	NIOBTv3_g30076.t1	Solyc09g061310.3.1
OG0010389	AT3G08010.1	MELO3C023560T1	NIOBTv3_g39021.t1	Solyc02g005200.4.1
OG0010392	AT3G07950.1	MELO3C002900T1	NIOBTv3_g23986.t1	Solyc04g049180.3.1
OG0010394	AT3G47430.1	MELO3C006810T1	NIOBTv3_g01429.t1	Solyc03g093180.1.1
OG0010398	AT3G54970.1	MELO3C011725T1	NIOBTv3_g13532.t1	Solyc04g049890.4.1
OG0010399	AT3G10670.1	MELO3C017456T1	NIOBTv3_g33969.t1	Solyc06g048540.3.1
OG0010400	AT3G46210.1	MELO3C011145T1	NIOBTv3_g17114.t1	Solyc08g066700.3.1
OG0010403	AT3G17090.1	MELO3C021263T1	NIOBTv3_g15265.t1	Solyc06g065920.4.1
OG0010404	AT3G09650.1	MELO3C009312T1	NIOBTv3_g07185.t1	Solyc09g007320.4.1
OG0010405	AT3G05990.1	MELO3C014492T1	NIOBTv3_g14125.t1	Solyc09g075730.3.1
OG0010410	AT3G13990.1	MELO3C025812T1	NIOBTv3_g16217.t1	Solyc12g049230.2.1
OG0010412	AT3G17810.1	MELO3C002149T1	NIOBTv3_g12505.t1	Solyc03g097910.4.1
OG0010415	AT3G48150.1	MELO3C002234T1	NIOBTv3_g23258.t1	Solyc03g113740.4.1
OG0010416	AT3G11150.1	MELO3C026792T1	NIOBTv3_g36286.t1	Solyc06g051360.3.1
OG0010418	AT3G22880.1	MELO3C006496T1	NIOBTv3_g16746.t1	Solyc09g082790.4.1
OG0010420	AT3G11590.1	MELO3C009502T1	NIOBTv3_g29843.t1	Solyc10g083190.3.1
OG0010424	AT3G17930.1	MELO3C017374T1	NIOBTv3_g24490.t1	Solyc05g006440.4.1
OG0010428	AT3G54720.1	MELO3C009584T1	NIOBTv3_g10313.t1	Solyc11g045250.1.1
OG0010431	AT3G54900.1	MELO3C008750T1	NIOBTv3_g25312.t1	Solyc02g082200.4.1
OG0010434	AT3G07790.1	MELO3C024210T1	NIOBTv3_g24745.t1	Solyc07g047980.3.1
OG0010438	AT3G60910.1	MELO3C023588T1	NIOBTv3_g16425.t1	Solyc01g088000.4.1
OG0010439	AT3G25920.1	MELO3C012254T1	NIOBTv3_g13340.t1	Solyc05g009370.4.1
OG0010441	AT3G11980.1	MELO3C008988T1	NIOBTv3_g36364.t1	Solyc03g051960.4.1
OG0010449	AT3G59420.1	MELO3C017714T1	NIOBTv3_g26061.t1	Solyc11g044940.1.1
OG0010453	AT3G14910.1	MELO3C025639T1	NIOBTv3_g31697.t1	Solyc07g062450.3.1
OG0010454	AT3G14900.1	MELO3C025640T1	NIOBTv3_g31696.t1	Solyc07g062440.1.1
OG0010455	AT3G46750.1	MELO3C020609T1	NIOBTv3_g42296.t1	Solyc06g076370.4.1
OG0010458	AT3G62200.1	MELO3C005198T1	NIOBTv3_g35255.t1	Solyc01g101140.4.1
OG0010462	AT3G49070.1	MELO3C005480T1	NIOBTv3_g11709.t1	Solyc03g025330.4.1
OG0010471	AT3G05210.1	MELO3C025022T1	NIOBTv3_g09772.t1	Solyc03g115580.4.1
OG0010476	AT3G26900.1	MELO3C014943T1	NIOBTv3_g07717.t1	Solyc02g094420.3.1
OG0010482	AT3G28050.1	MELO3C021520T1	NIOBTv3_g33333.t1	Solyc02g087060.4.1
OG0010485	AT3G02450.1	MELO3C022077T1	NIOBTv3_g16988.t1	Solyc03g046340.3.1
OG0010489	AT3G57910.1	MELO3C009640T1	NIOBTv3_g08076.t1	Solyc11g065380.2.1
OG0010491	AT3G56940.1	MELO3C026802T1	NIOBTv3_g38146.t1	Solyc10g077040.2.1
OG0010494	AT3G19553.1	MELO3C018511T1	NIOBTv3_g10185.t1	Solyc10g049640.2.1
OG0010496	AT3G61680.1	MELO3C023723T1	NIOBTv3_g12501.t1	Solyc01g095720.3.1
OG0010497	AT3G48460.1	MELO3C002330T1	NIOBTv3_g22562.t1	Solyc03g111550.4.1
OG0010498	AT3G24320.1	MELO3C006369T1	NIOBTv3_g35832.t1	Solyc09g090870.3.1
OG0010503	AT3G53470.2	MELO3C009303T1	NIOBTv3_g00349.t1	Solyc09g007240.3.1
OG0010507	AT3G22450.1	MELO3C022017T1	NIOBTv3_g12810.t1	Solyc03g005180.1.1
OG0010508	AT3G28917.1	MELO3C021987T1	NIOBTv3_g37829.t1	Solyc03g061620.1.1
OG0010510	AT3G23160.1	MELO3C022974T1	NIOBTv3_g35579.t1	Solyc09g089640.2.1
OG0010514	AT3G18420.1	MELO3C005213T1	NIOBTv3_g24637.t1	Solyc01g008160.4.1
OG0010515	AT3G22190.1	MELO3C009991T1	NIOBTv3_g14249.t1	Solyc11g071840.2.1
OG0010517	AT3G19780.1	MELO3C023602T1	NIOBTv3_g25878.t1	Solyc02g055460.3.1
OG0010518	AT3G02350.1	MELO3C018919T1	NIOBTv3_g15721.t1	Solyc02g089440.3.1
OG0010522	AT3G56820.1	MELO3C019167T1	NIOBTv3_g21533.t1	Solyc10g076930.2.1
OG0010525	AT3G29010.1	MELO3C001989T1	NIOBTv3_g12238.t1	Solyc06g065310.3.1
OG0010528	AT3G12760.1	MELO3C012597T1	NIOBTv3_g04405.t1	Solyc07g066650.4.1
OG0010531	AT3G56840.1	MELO3C019166T1	NIOBTv3_g13288.t1	Solyc10g079440.2.1
OG0010535	AT3G10850.1	MELO3C020172T1	NIOBTv3_g17777.t1	Solyc06g048530.4.1
OG0010538	AT3G12530.1	MELO3C024840T1	NIOBTv3_g30756.t1	Solyc05g054430.4.1
OG0010539	AT3G25545.1	MELO3C005171T1	NIOBTv3_g29326.t1	Solyc05g010290.3.1
OG0010542	AT3G54120.1	MELO3C009197T1	NIOBTv3_g25225.t1	Solyc09g013110.3.1
OG0010547	AT3G54390.1	MELO3C012478T1	NIOBTv3_g03537.t1	Solyc01g096470.3.1
OG0010552	AT3G25805.1	MELO3C011551T1	NIOBTv3_g28498.t1	Solyc04g007110.4.1
OG0010553	AT3G57170.1	MELO3C014212T1	NIOBTv3_g16349.t1	Solyc04g017700.4.1
OG0010565	AT3G49050.1	MELO3C005477T1	NIOBTv3_g15007.t1	Solyc03g025510.3.1
OG0010568	AT3G18390.1	MELO3C017309T1	NIOBTv3_g24087.t1	Solyc03g119450.3.1
OG0010569	AT3G22210.1	MELO3C016236T1	NIOBTv3_g33871.t1	Solyc12g006440.2.1
OG0010570	AT3G25700.1	MELO3C005359T1	NIOBTv3_g32477.t1	Solyc05g009890.1.1
OG0010572	AT3G44050.1	MELO3C017377T1	NIOBTv3_g09951.t1	Solyc11g071730.3.1
OG0010574	AT3G54300.1	MELO3C019898T1	NIOBTv3_g62274-D8.t1	Solyc11g006780.2.1
OG0010575	AT3G04970.1	MELO3C014079T1	NIOBTv3_g00386.t1	Solyc08g029200.3.1
OG0010576	AT3G12810.1	MELO3C009633T1	NIOBTv3_g16179.t1	Solyc03g063220.2.1
OG0010577	AT3G56990.1	MELO3C018665T1	NIOBTv3_g33674.t1	Solyc10g085580.3.1
OG0010578	AT3G61770.1	MELO3C006023T1	NIOBTv3_g25820.t1	Solyc01g095980.3.1
OG0010579	AT3G54290.1	MELO3C019897T1	NIOBTv3_g17509.t1	Solyc11g006830.2.1
OG0010583	AT3G10940.1	MELO3C020114T1	NIOBTv3_g36096.t1	Solyc06g050230.4.1
OG0010585	AT3G04710.1	MELO3C004392T1	NIOBTv3_g01192.t1	Solyc01g097190.4.1
OG0010589	AT3G28210.1	MELO3C009923T1	NIOBTv3_g10619.t1	Solyc02g087210.3.1
OG0010591	AT3G06850.1	MELO3C006679T1	NIOBTv3_g30068.t1	Solyc01g066520.3.1
OG0010593	AT3G47670.1	MELO3C001969T1	NIOBTv3_g04527.t1	Solyc03g112990.1.1
OG0010597	AT3G18800.1	MELO3C008029T1	NIOBTv3_g15399.t1	Solyc11g005390.3.1
OG0010598	AT3G48420.1	MELO3C026235T1	NIOBTv3_g15303.t1	Solyc03g111610.3.1
OG0010603	AT3G12590.1	MELO3C023860T1	NIOBTv3_g18172.t1	Solyc06g042950.3.1
OG0010606	AT3G03890.1	MELO3C008805T1	NIOBTv3_g30868.t1	Solyc03g063240.3.1
OG0010607	AT3G63470.1	MELO3C023586T1	NIOBTv3_g31623.t1	Solyc01g087970.3.1
OG0010608	AT3G04950.1	MELO3C015384T1	NIOBTv3_g17816.t1	Solyc02g079130.3.1
OG0010611	AT3G01360.1	MELO3C009921T1	NIOBTv3_g05681.t1	Solyc02g087260.1.1
OG0010613	AT3G54260.1	MELO3C012353T1	NIOBTv3_g17290.t1	Solyc11g006990.2.1
OG0010614	AT3G28180.1	MELO3C021517T1	NIOBTv3_g30722.t1	Solyc02g089640.3.1
OG0010616	AT3G26750.1	MELO3C007866T1	NIOBTv3_g14727.t1	Solyc03g033720.4.1
OG0010619	AT3G55530.1	MELO3C008223T1	NIOBTv3_g28481.t1	Solyc05g053040.3.1
OG0010621	AT3G01460.1	MELO3C009946T1	NIOBTv3_g21138.t1	Solyc05g005640.4.1
OG0010626	AT3G05070.1	MELO3C002180T1	NIOBTv3_g18810.t1	Solyc06g072170.2.1
OG0010629	AT3G01440.1	MELO3C018131T1	NIOBTv3_g27316.t1	Solyc10g006530.4.1
OG0010630	AT3G24110.1	MELO3C006312T1	NIOBTv3_g20194.t1	Solyc09g092020.4.1
OG0010631	AT3G12870.1	MELO3C012619T1	NIOBTv3_g10155.t1	Solyc07g066540.1.1
OG0010632	AT3G28670.1	MELO3C003498T1	NIOBTv3_g34505.t1	Solyc02g014380.3.1
OG0010633	AT3G63390.1	MELO3C001156T1	NIOBTv3_g08668.t1	Solyc12g100320.2.1
OG0010636	AT3G19720.1	MELO3C018688T1	NIOBTv3_g10218.t1	Solyc10g047050.2.1
OG0010639	AT3G28860.1	MELO3C021982T1	NIOBTv3_g07249.t1	Solyc02g087870.3.1
OG0010642	AT3G21200.1	MELO3C006296T1	NIOBTv3_g23245.t1	Solyc03g123880.3.1
OG0010644	AT3G05250.1	MELO3C004279T1	NIOBTv3_g11877.t1	Solyc01g098830.3.1
OG0010647	AT3G23020.1	MELO3C014273T1	NIOBTv3_g32927.t1	Solyc09g083110.3.1
OG0010652	AT3G24160.1	MELO3C006320T1	NIOBTv3_g19483.t1	Solyc09g091820.4.1
OG0010655	AT3G26790.1	MELO3C027255T1	NIOBTv3_g13593.t1	Solyc02g094460.2.1
OG0010657	AT3G18870.1	MELO3C018405T1	NIOBTv3_g33859.t1	Solyc01g109550.2.1
OG0010660	AT3G05320.1	MELO3C021805T1	NIOBTv3_g26574.t1	Solyc02g069240.1.1
OG0010661	AT3G18890.1	MELO3C018409T1	NIOBTv3_g31137.t1	Solyc10g051110.1.1
OG0010662	AT3G10960.1	MELO3C020000T1	NIOBTv3_g09631.t1	Solyc06g050250.1.1
OG0010663	AT3G18620.1	MELO3C024032T1	NIOBTv3_g16499.t1	Solyc04g009380.3.1
OG0010666	AT3G53220.1	MELO3C024468T1	NIOBTv3_g08867.t1	Solyc09g008290.4.1
OG0010667	AT3G53950.1	MELO3C009219T1	NIOBTv3_g09773.t1	Solyc10g086650.1.1
OG0010670	AT3G26610.1	MELO3C011977T1	NIOBTv3_g20849.t1	Solyc05g005040.4.1
OG0010673	AT3G27740.1	MELO3C011808T1	NIOBTv3_g40313.t1	Solyc03g115630.3.1
OG0010675	AT3G60720.1	MELO3C022487T1	NIOBTv3_g32594.t1	Solyc01g091040.3.1
OG0010676	AT3G14075.1	MELO3C022670T1	NIOBTv3_g24977.t1	Solyc03g122280.3.1
OG0010679	AT3G43300.1	MELO3C006224T1	NIOBTv3_g16509.t1	Solyc12g017830.3.1
OG0010680	AT3G27310.1	MELO3C008218T1	NIOBTv3_g15649.t1	Solyc02g093820.4.1
OG0010682	AT3G02110.1	MELO3C022641T1	NIOBTv3_g10745.t1	Solyc02g088820.4.1
OG0010683	AT3G01160.1	MELO3C006009T1	NIOBTv3_g32513.t1	Solyc02g083470.3.1
OG0010684	AT3G63140.1	MELO3C014337T1	NIOBTv3_g13381.t1	Solyc09g065180.3.1
OG0010688	AT3G27340.1	MELO3C014841T1	NIOBTv3_g04693.t1	Solyc02g093730.4.1
OG0010691	AT3G19920.1	MELO3C011751T1	NIOBTv3_g12076.t1	Solyc02g014670.2.1
OG0010693	AT3G55330.1	MELO3C025475T1	NIOBTv3_g33746.t1	Solyc03g114930.3.1
OG0010696	AT3G63170.1	MELO3C015829T1	NIOBTv3_g07772.t1	Solyc06g084260.3.1
OG0010700	AT3G52155.1	MELO3C007986T1	NIOBTv3_g17335.t1	Solyc04g015330.3.1
OG0010701	AT3G05140.1	MELO3C004315T1	NIOBTv3_g12393.t1	Solyc01g098440.3.1
OG0010702	AT3G13490.1	MELO3C014727T1	NIOBTv3_g01702.t1	Solyc01g005540.4.1
OG0010705	AT3G21530.1	MELO3C006587T1	NIOBTv3_g18587.t1	Solyc01g080480.4.1
OG0010709	AT3G56120.1	MELO3C004542T1	NIOBTv3_g15755.t1	Solyc05g006200.4.1
OG0010711	AT3G01180.1	MELO3C009861T1	NIOBTv3_g34390.t1	Solyc02g088000.3.1
OG0010713	AT3G04610.1	MELO3C004398T1	NIOBTv3_g32359.t1	Solyc01g097010.3.1
OG0010723	AT3G01720.1	MELO3C014786T1	NIOBTv3_g34911.t1	Solyc05g008260.3.1
OG0010727	AT3G52190.1	MELO3C019856T1	NIOBTv3_g34114.t1	Solyc11g007780.2.1
OG0010728	AT3G58490.1	MELO3C008990T1	NIOBTv3_g36365.t1	Solyc03g051970.3.1
OG0010730	AT3G60670.1	MELO3C021151T1	NIOBTv3_g28705.t1	Solyc01g091000.4.1
OG0010731	AT3G26380.1	MELO3C010698T1	NIOBTv3_g20633.t1	Solyc05g013720.3.1
OG0010736	AT3G58520.1	MELO3C020117T1	NIOBTv3_g13435.t1	Solyc01g105040.3.1
OG0010740	AT3G55260.1	MELO3C023829T1	NIOBTv3_g00569.t1	Solyc05g054710.3.1
OG0010745	AT3G55270.1	MELO3C023830T1	NIOBTv3_g00568.t1	Solyc05g054700.3.1
OG0010747	AT3G56330.1	MELO3C020140T1	NIOBTv3_g12973.t1	Solyc06g049090.3.1
OG0010749	AT3G24570.1	MELO3C004559T1	NIOBTv3_g19318.t1	Solyc11g071330.3.1
OG0010752	AT3G19990.1	MELO3C005084T1	NIOBTv3_g28406.t1	Solyc11g006360.1.1
OG0010753	AT3G56230.1	MELO3C019990T1	NIOBTv3_g11864.t1	Solyc06g050860.3.1
OG0010759	AT3G02065.2	MELO3C014755T1	NIOBTv3_g33112.t1	Solyc01g006340.3.1
OG0010764	AT3G23700.1	MELO3C017732T1	NIOBTv3_g09840.t1	Solyc09g097910.4.1
OG0010765	AT3G04650.1	MELO3C004395T1	NIOBTv3_g15411.t1	Solyc01g097160.3.1
OG0010766	AT3G25100.1	MELO3C021058T1	NIOBTv3_g41800.t1	Solyc09g059440.1.1
OG0010768	AT3G20740.1	MELO3C018124T1	NIOBTv3_g25903.t1	Solyc07g064090.3.1
OG0010771	AT3G02040.1	MELO3C014925T1	NIOBTv3_g29182.t1	Solyc02g094400.4.1
OG0010775	AT3G15050.1	MELO3C016091T1	NIOBTv3_g22261.t1	Solyc12g014130.2.1
OG0010776	AT3G15140.1	MELO3C025618T1	NIOBTv3_g30631.t1	Solyc07g062750.4.1
OG0010777	AT3G23430.1	MELO3C006404T1	NIOBTv3_g02421.t1	Solyc09g090360.3.1
OG0010780	AT3G15150.1	MELO3C025617T1	NIOBTv3_g13207.t1	Solyc07g062780.3.1
OG0010783	AT3G21360.1	MELO3C024436T1	NIOBTv3_g24871.t1	Solyc03g121040.4.1
OG0010785	AT3G02300.1	MELO3C022048T1	NIOBTv3_g35436.t1	Solyc02g089220.4.1
OG0010786	AT3G47830.1	MELO3C002241T1	NIOBTv3_g16828.t1	Solyc03g113880.4.1
OG0010788	AT3G23400.1	MELO3C006407T1	NIOBTv3_g02418.t1	Solyc09g090330.3.1
OG0010791	AT3G28460.1	MELO3C021484T1	NIOBTv3_g16798.t1	Solyc02g067540.3.1
OG0010792	AT3G50830.1	MELO3C007508T1	NIOBTv3_g34119.t1	Solyc02g065380.3.1
OG0010793	AT3G15120.1	MELO3C019399T1	NIOBTv3_g13206.t1	Solyc07g062770.2.1
OG0010794	AT3G47070.1	MELO3C025865T1	NIOBTv3_g24651.t1	Solyc06g076790.1.1
OG0010795	AT3G21400.1	MELO3C021343T1	NIOBTv3_g37453.t1	Solyc01g067080.3.1
OG0010796	AT3G19840.1	MELO3C024279T1	NIOBTv3_g31003.t1	Solyc04g008700.3.1
OG0010797	AT3G07510.1	MELO3C015727T1	NIOBTv3_g15732.t1	Solyc09g047930.1.1
OG0010804	AT3G27110.1	MELO3C014882T1	NIOBTv3_g10487.t1	Solyc03g005000.4.1
OG0010806	AT3G12930.1	MELO3C016177T1	NIOBTv3_g06062.t1	Solyc07g066460.3.1
OG0010807	AT3G20930.1	MELO3C019891T1	NIOBTv3_g15827.t1	Solyc11g007160.2.1
OG0010813	AT3G47810.2	MELO3C017163T1	NIOBTv3_g06203.t1	Solyc03g113020.3.1
OG0010814	AT3G09430.1	MELO3C009261T1	NIOBTv3_g09362.t1	Solyc09g010710.4.1
OG0010815	AT3G15160.1	MELO3C018085T1	NIOBTv3_g34081.t1	Solyc10g006410.3.1
OG0010816	AT3G63290.1	MELO3C015801T1	NIOBTv3_g36717.t1	Solyc09g065580.4.1
OG0010819	AT3G21300.1	MELO3C024409T1	NIOBTv3_g36019.t1	Solyc03g121260.3.1
OG0010820	AT3G48550.1	MELO3C026206T1	NIOBTv3_g38856.t1	Solyc03g112920.1.1
OG0010821	AT3G10840.1	MELO3C022100T1	NIOBTv3_g09887.t1	Solyc03g095290.3.1
OG0010822	AT3G27925.1	MELO3C021547T1	NIOBTv3_g31212.t1	Solyc02g086830.3.1
OG0010826	AT3G24430.1	MELO3C025316T1	NIOBTv3_g34789.t1	Solyc12g007010.2.1
OG0010827	AT3G27930.1	MELO3C021546T1	NIOBTv3_g24006.t1	Solyc02g067740.4.1
OG0010828	AT3G17350.1	MELO3C006745T1	NIOBTv3_g20155.t1	Solyc01g088500.3.1
OG0010832	AT3G26580.1	MELO3C011955T1	NIOBTv3_g39126.t1	Solyc05g013480.4.1
OG0010834	AT3G47860.1	MELO3C018077T1	NIOBTv3_g05127.t1	Solyc12g005180.2.1
OG0010837	AT3G15930.1	MELO3C023433T1	NIOBTv3_g19267.t1	Solyc03g116840.3.1
OG0010838	AT3G10040.1	MELO3C009422T1	NIOBTv3_g02858.t1	Solyc09g008830.3.1
OG0010843	AT3G27200.1	MELO3C008198T1	NIOBTv3_g40395.t1	Solyc02g094050.4.1
OG0010844	AT3G62580.1	MELO3C015935T1	NIOBTv3_g40963.t1	Solyc01g079590.3.1
OG0010845	AT3G19870.1	MELO3C005202T1	NIOBTv3_g31200.t1	Solyc10g079850.2.1
OG0010846	AT3G52720.1	MELO3C009476T1	NIOBTv3_g02271.t1	Solyc09g009830.3.1
OG0010847	AT3G54480.1	MELO3C012462T1	NIOBTv3_g05399.t1	Solyc11g005590.1.1
OG0010851	AT3G27820.1	MELO3C021554T1	NIOBTv3_g08989.t1	Solyc02g086710.3.1
OG0010852	AT3G19900.1	MELO3C020030T1	NIOBTv3_g16498.t1	Solyc04g009370.4.1
OG0010853	AT3G24503.1	MELO3C025328T1	NIOBTv3_g35029.t1	Solyc12g007030.3.1
OG0010858	AT3G04480.1	MELO3C008703T1	NIOBTv3_g25091.t1	Solyc04g010080.3.1
OG0010859	AT3G43860.1	MELO3C011492T1	NIOBTv3_g31677.t1	Solyc06g066120.3.1
OG0010861	AT3G25410.1	MELO3C012726T1	NIOBTv3_g16222.t1	Solyc09g055940.3.1
OG0010862	AT3G10520.1	MELO3C012382T1	NIOBTv3_g32629.t1	Solyc03g071690.4.1
OG0010863	AT3G20870.1	MELO3C014607T1	NIOBTv3_g16232.t1	Solyc11g062020.2.1
OG0010864	AT3G57290.1	MELO3C026327T1	NIOBTv3_g07609.t1	Solyc10g079880.2.1
OG0010865	AT3G52115.1	MELO3C023535T1	NIOBTv3_g37612.t1	Solyc01g086930.4.1
OG0010868	AT3G52080.1	MELO3C023563T1	NIOBTv3_g13880.t1	Solyc04g015990.2.1
OG0010869	AT3G56010.1	MELO3C018364T1	NIOBTv3_g24683.t1	Solyc03g095990.1.1
OG0010870	AT3G56040.1	MELO3C008313T1	NIOBTv3_g06921.t1	Solyc06g051080.4.1
OG0010873	AT3G51140.1	MELO3C016372T1	NIOBTv3_g22364.t1	Solyc02g062350.3.1
OG0010875	AT3G15090.1	MELO3C019391T1	NIOBTv3_g14548.t1	Solyc12g014050.2.1
OG0010878	AT3G27890.1	MELO3C005147T1	NIOBTv3_g15833.t1	Solyc01g096430.4.1
OG0010879	AT3G06730.1	MELO3C011393T1	NIOBTv3_g20958.t1	Solyc01g096480.2.1
OG0010880	AT3G27180.1	MELO3C014874T1	NIOBTv3_g10486.t1	Solyc03g005010.4.1
OG0010882	AT3G52110.1	MELO3C023547T1	NIOBTv3_g30994.t1	Solyc01g087080.4.1
OG0010886	AT3G21420.1	MELO3C006644T1	NIOBTv3_g23608.t1	Solyc01g067620.3.1
OG0010889	AT3G60370.1	MELO3C005979T1	NIOBTv3_g11468.t1	Solyc10g039270.2.1
OG0010892	AT3G12960.1	MELO3C010561T1	NIOBTv3_g04809.t1	Solyc07g066400.1.1
OG0010897	AT3G26115.2	MELO3C011916T1	NIOBTv3_g14930.t1	Solyc01g008900.4.1
OG0010899	AT3G17611.1	MELO3C008914T1	NIOBTv3_g29360.t1	Solyc07g042930.3.1
OG0010900	AT3G51620.2	MELO3C025212T1	NIOBTv3_g33963.t1	Solyc09g018160.3.1
OG0010905	AT3G08650.2	MELO3C025255T1	NIOBTv3_g27500.t1	Solyc01g087530.3.1
OG0010911	AT3G18100.1	MELO3C016456T1	NIOBTv3_g10829.t1	Solyc03g119050.4.1
OG0010919	AT3G56310.1	MELO3C020138T1	NIOBTv3_g16538.t1	Solyc06g050130.3.1
OG0010921	AT3G19184.1	MELO3C018443T1	NIOBTv3_g11901.t1	Solyc01g108140.4.1
OG0010926	AT3G24200.2	MELO3C016329T1	NIOBTv3_g10127.t1	Solyc09g091570.2.1
OG0010930	AT3G17668.1	MELO3C022466T1	NIOBTv3_g15787.t1	Solyc06g051160.4.1
OG0010934	AT3G52905.1	MELO3C005669T1	NIOBTv3_g09564.t1	Solyc10g074990.2.1
OG0010935	AT3G06778.1	MELO3C006689T1	NIOBTv3_g18466.t1	Solyc01g065570.2.1
OG0010938	AT3G56891.1	MELO3C019416T1	NIOBTv3_g39653.t1	Solyc02g076880.4.1
OG0010945	AT3G48900.2	MELO3C006899T1	NIOBTv3_g18640.t1	Solyc03g025900.3.1
OG0010946	AT3G63540.1	MELO3C023542T1	NIOBTv3_g19127.t1	Solyc01g087040.2.1
OG0010947	AT3G05345.1	MELO3C004256T1	NIOBTv3_g34791.t1	Solyc01g099260.3.1
OG0010953	AT3G59770.3	MELO3C026365T1	NIOBTv3_g51046.t1	Solyc08g044400.3.1
OG0010957	AT3G44620.2	MELO3C021441T1	NIOBTv3_g33491.t1	Solyc11g067060.3.1
OG0010971	AT3G09250.2	MELO3C009208T1	NIOBTv3_g41962.t1	Solyc09g011730.4.1
OG0010977	AT3G07565.4	MELO3C017793T1	NIOBTv3_g04184.t1	Solyc09g020000.3.1
OG0010979	AT3G27325.2	MELO3C003688T1	NIOBTv3_g12674.t1	Solyc02g093770.3.1
OG0010980	AT3G15180.2	MELO3C025610T1	NIOBTv3_g18339.t1	Solyc07g062860.3.1
OG0010981	AT3G24350.2	MELO3C011211T1	NIOBTv3_g18355.t1	Solyc08g067910.3.1
OG0010983	AT3G52260.3	MELO3C002896T1	NIOBTv3_g28521.t1	Solyc02g062520.3.1
OG0010986	AT3G29130.2	MELO3C023274T1	NIOBTv3_g29531.t1	Solyc02g069820.3.1
OG0010996	AT4G02725.1	MELO3C014393T1	NIOBTv3_g04295.t1	Solyc09g065300.4.1
OG0010998	AT4G37040.1	MELO3C020895T1	NIOBTv3_g26852.t1	Solyc02g090670.3.1
OG0011000	AT4G05150.1	MELO3C007335T1	NIOBTv3_g16270.t1	Solyc02g079360.3.1
OG0011007	AT4G35870.1	MELO3C007939T1	NIOBTv3_g24793.t1	Solyc02g083430.1.1
OG0011008	AT4G08550.1	MELO3C008134T1	NIOBTv3_g29310.t1	Solyc04g072380.3.1
OG0011009	AT4G35880.1	MELO3C007938T1	NIOBTv3_g24796.t1	Solyc02g083450.3.1
OG0011012	AT4G35850.1	MELO3C026595T1	NIOBTv3_g16877.t1	Solyc01g112020.3.1
OG0011014	AT4G16515.1	MELO3C000628T1	NIOBTv3_g35039.t1	Solyc08g078840.3.1
OG0011016	AT4G31270.1	MELO3C003604T1	NIOBTv3_g24667.t1	Solyc08g069160.3.1
OG0011019	AT4G37660.1	MELO3C007639T1	NIOBTv3_g11591.t1	Solyc02g092300.1.1
OG0011021	AT4G35905.1	MELO3C007931T1	NIOBTv3_g22867.t1	Solyc03g033370.3.1
OG0011027	AT4G00050.1	MELO3C022233T1	NIOBTv3_g14441.t1	Solyc01g090790.4.1
OG0011029	AT4G14746.1	MELO3C014289T1	NIOBTv3_g19527.t1	Solyc09g082570.3.1
OG0011030	AT4G22730.1	MELO3C013983T1	NIOBTv3_g12627.t1	Solyc08g079460.3.1
OG0011031	AT4G09620.1	MELO3C008119T1	NIOBTv3_g12695.t1	Solyc11g017430.3.1
OG0011033	AT4G02680.1	MELO3C014329T1	NIOBTv3_g34583.t1	Solyc09g065640.3.1
OG0011035	AT4G23440.1	MELO3C005690T1	NIOBTv3_g21607.t1	Solyc08g081260.1.1
OG0011037	AT4G17180.1	MELO3C026083T1	NIOBTv3_g40405.t1	Solyc04g015190.3.1
OG0011038	AT4G32600.1	MELO3C011213T1	NIOBTv3_g24970.t1	Solyc08g067770.3.1
OG0011039	AT4G09650.1	MELO3C025005T1	NIOBTv3_g29836.t1	Solyc12g056830.1.1
OG0011040	AT4G17040.1	MELO3C013900T1	NIOBTv3_g36539.t1	Solyc08g077890.3.1
OG0011042	AT4G17030.1	MELO3C003336T1	NIOBTv3_g36538.t1	Solyc08g077900.3.1
OG0011043	AT4G24880.1	MELO3C026209T1	NIOBTv3_g09485.t1	Solyc08g083260.3.1
OG0011046	AT4G27540.1	MELO3C025603T1	NIOBTv3_g29625.t1	Solyc12g013910.2.1
OG0011048	AT4G24900.1	MELO3C002363T1	NIOBTv3_g16738.t1	Solyc03g098330.2.1
OG0011050	AT4G37300.1	MELO3C019205T1	NIOBTv3_g22894.t1	Solyc02g092880.3.1
OG0011054	AT4G37280.1	MELO3C007587T1	NIOBTv3_g24951.t1	Solyc02g092910.3.1
OG0011058	AT4G08810.1	MELO3C015597T1	NIOBTv3_g28003.t1	Solyc01g005690.3.1
OG0011061	AT4G17910.1	MELO3C013842T1	NIOBTv3_g02967.t1	Solyc08g076810.4.1
OG0011063	AT4G17940.1	MELO3C003424T1	NIOBTv3_g11067.t1	Solyc08g076730.4.1
OG0011068	AT4G15110.1	MELO3C016233T1	NIOBTv3_g32613.t1	Solyc05g016330.3.1
OG0011077	AT4G24930.1	MELO3C002367T1	NIOBTv3_g10499.t1	Solyc03g019660.4.1
OG0011079	AT4G16430.1	MELO3C024041T1	NIOBTv3_g14758.t1	Solyc06g083980.3.1
OG0011080	AT4G02730.1	MELO3C015824T1	NIOBTv3_g04294.t1	Solyc09g065290.4.1
OG0011082	AT4G19440.1	MELO3C016242T1	NIOBTv3_g07381.t1	Solyc11g005940.3.1
OG0011085	AT4G28260.1	MELO3C013614T1	NIOBTv3_g33947.t1	Solyc10g008420.3.1
OG0011087	AT4G28230.1	MELO3C013535T1	NIOBTv3_g40540.t1	Solyc07g054690.1.1
OG0011089	AT4G19390.1	MELO3C010532T1	NIOBTv3_g08617.t1	Solyc08g075280.4.1
OG0011095	AT4G19400.1	MELO3C016211T1	NIOBTv3_g32578.t1	Solyc08g075070.3.1
OG0011096	AT4G01730.1	MELO3C011811T1	NIOBTv3_g03935.t1	Solyc01g079100.3.1
OG0011098	AT4G35335.1	MELO3C013485T1	NIOBTv3_g14245.t1	Solyc11g008590.2.1
OG0011099	AT4G26370.1	MELO3C014730T1	NIOBTv3_g00952.t1	Solyc01g028870.3.1
OG0011100	AT4G18370.1	MELO3C002750T1	NIOBTv3_g02444.t1	Solyc08g048550.3.1
OG0011102	AT4G26410.1	MELO3C015562T1	NIOBTv3_g03718.t1	Solyc01g049960.4.1
OG0011103	AT4G35250.1	MELO3C013632T1	NIOBTv3_g23417.t1	Solyc01g112060.4.1
OG0011104	AT4G16563.1	MELO3C013943T1	NIOBTv3_g19953.t1	Solyc08g078670.2.1
OG0011105	AT4G21430.1	MELO3C007332T1	NIOBTv3_g16265.t1	Solyc02g079300.3.1
OG0011108	AT4G19070.1	MELO3C022756T1	NIOBTv3_g36714.t1	Solyc12g096090.2.1
OG0011110	AT4G28080.1	MELO3C010197T1	NIOBTv3_g24173.t1	Solyc07g006030.4.1
OG0011111	AT4G01880.1	MELO3C023610T1	NIOBTv3_g06294.t1	Solyc01g068050.3.1
OG0011114	AT4G19100.1	MELO3C013801T1	NIOBTv3_g36715.t1	Solyc12g096100.2.1
OG0011115	AT4G39520.1	MELO3C020959T1	NIOBTv3_g22292.t1	Solyc04g051830.4.1
OG0011117	AT4G28030.1	MELO3C013348T1	NIOBTv3_g05657.t1	Solyc07g006340.3.1
OG0011118	AT4G01940.1	MELO3C015905T1	NIOBTv3_g32748.t1	Solyc01g079220.4.1
OG0011121	AT4G19010.1	MELO3C022770T1	NIOBTv3_g31911.t1	Solyc08g076300.3.1
OG0011130	AT4G01790.1	MELO3C005192T1	NIOBTv3_g03934.t1	Solyc01g080830.3.1
OG0011131	AT4G03150.1	MELO3C015894T1	NIOBTv3_g33509.t1	Solyc06g084470.4.1
OG0011134	AT4G40080.1	MELO3C019004T1	NIOBTv3_g05713.t1	Solyc11g010370.1.1
OG0011135	AT4G18470.1	MELO3C002630T1	NIOBTv3_g14324.t1	Solyc02g077320.4.1
OG0011136	AT4G01860.1	MELO3C012913T1	NIOBTv3_g06292.t1	Solyc01g068070.4.1
OG0011137	AT4G40050.1	MELO3C017597T1	NIOBTv3_g23605.t1	Solyc11g010240.3.1
OG0011138	AT4G19180.1	MELO3C016223T1	NIOBTv3_g34240.t1	Solyc05g052490.3.1
OG0011140	AT4G31830.1	MELO3C016955T1	NIOBTv3_g15403.t1	Solyc08g006800.3.1
OG0011141	AT4G35750.1	MELO3C013738T1	NIOBTv3_g24962.t1	Solyc02g083250.3.1
OG0011143	AT4G28560.1	MELO3C012860T1	NIOBTv3_g35223.t1	Solyc09g072630.3.1
OG0011144	AT4G08455.1	MELO3C015709T1	NIOBTv3_g31011.t1	Solyc02g032510.3.1
OG0011145	AT4G27600.1	MELO3C003308T1	NIOBTv3_g03277.t1	Solyc03g097210.3.1
OG0011149	AT4G31570.1	MELO3C003621T1	NIOBTv3_g31547.t1	Solyc08g006420.3.1
OG0011150	AT4G31560.1	MELO3C005141T1	NIOBTv3_g07648.t1	Solyc01g068190.3.1
OG0011151	AT4G18240.1	MELO3C007155T1	NIOBTv3_g14366.t1	Solyc02g071040.3.1
OG0011152	AT4G35730.1	MELO3C007956T1	NIOBTv3_g37438.t1	Solyc02g083130.4.1
OG0011154	AT4G18230.1	MELO3C013839T1	NIOBTv3_g29751.t1	Solyc03g005800.4.1
OG0011155	AT4G22130.1	MELO3C021727T1	NIOBTv3_g05270.t1	Solyc02g081070.4.1
OG0011156	AT4G23730.1	MELO3C016314T1	NIOBTv3_g06102.t1	Solyc08g081930.3.1
OG0011159	AT4G18060.1	MELO3C002699T1	NIOBTv3_g25016.t1	Solyc02g071330.4.1
OG0011160	AT4G08540.1	MELO3C008130T1	NIOBTv3_g07594.t1	Solyc04g072440.4.1
OG0011163	AT4G18130.1	MELO3C002705T1	NIOBTv3_g20603.t1	Solyc02g071260.3.1
OG0011165	AT4G28590.1	MELO3C012855T1	NIOBTv3_g19747.t1	Solyc02g079730.4.1
OG0011171	AT4G35530.1	MELO3C013716T1	NIOBTv3_g35350.t1	Solyc02g038814.1.1
OG0011174	AT4G12740.1	MELO3C022371T1	NIOBTv3_g27609.t1	Solyc09g018850.3.1
OG0011176	AT4G26240.1	MELO3C015437T1	NIOBTv3_g37912.t1	Solyc08g041690.1.1
OG0011177	AT4G35420.1	MELO3C013473T1	NIOBTv3_g15505.t1	Solyc04g008780.4.1
OG0011179	AT4G31820.1	MELO3C011299T1	NIOBTv3_g05254.t1	Solyc08g006870.4.1
OG0011181	AT4G12760.1	MELO3C002194T1	NIOBTv3_g29212.t1	Solyc09g018950.3.1
OG0011184	AT4G18270.1	MELO3C002716T1	NIOBTv3_g32011.t1	Solyc02g070560.3.1
OG0011185	AT4G08330.1	MELO3C010478T1	NIOBTv3_g17837.t1	Solyc04g071630.3.1
OG0011189	AT4G28980.2	MELO3C004567T1	NIOBTv3_g05210.t1	Solyc12g007200.2.1
OG0011197	AT4G30700.1	MELO3C003915T1	NIOBTv3_g12441.t1	Solyc07g005850.3.1
OG0011198	AT4G34360.1	MELO3C018408T1	NIOBTv3_g35937.t1	Solyc01g109290.3.1
OG0011199	AT4G30720.1	MELO3C004121T1	NIOBTv3_g12446.t1	Solyc07g005870.3.1
OG0011201	AT4G25540.1	MELO3C006901T1	NIOBTv3_g18638.t1	Solyc03g025890.2.1
OG0011203	AT4G20410.1	MELO3C021810T1	NIOBTv3_g01054.t1	Solyc02g069640.3.1
OG0011205	AT4G29070.1	MELO3C014560T1	NIOBTv3_g17107.t1	Solyc01g008780.3.1
OG0011210	AT4G20360.1	MELO3C026259T1	NIOBTv3_g14240.t1	Solyc03g112150.1.1
OG0011212	AT4G33680.1	MELO3C018037T1	NIOBTv3_g05321.t1	Solyc06g073280.3.1
OG0011213	AT4G33690.1	MELO3C013317T1	NIOBTv3_g38800.t1	Solyc01g106560.4.1
OG0011214	AT4G06536.1	MELO3C016778T1	NIOBTv3_g29541.t1	Solyc04g078630.3.1
OG0011216	AT4G27340.1	MELO3C018180T1	NIOBTv3_g28106.t1	Solyc12g005280.3.1
OG0011225	AT4G30950.1	MELO3C010229T1	NIOBTv3_g39809.t1	Solyc07g005510.3.1
OG0011226	AT4G35980.1	MELO3C007921T1	NIOBTv3_g35560.t1	Solyc02g083650.3.1
OG0011231	AT4G12590.1	MELO3C021687T1	NIOBTv3_g35807.t1	Solyc05g054100.3.1
OG0011233	AT4G36420.1	MELO3C007869T1	NIOBTv3_g32789.t1	Solyc02g088760.2.1
OG0011234	AT4G27390.1	MELO3C016549T1	NIOBTv3_g20658.t1	Solyc07g063530.3.1
OG0011236	AT4G28740.1	MELO3C012814T1	NIOBTv3_g36118.t1	Solyc09g063140.4.1
OG0011238	AT4G34030.1	MELO3C018456T1	NIOBTv3_g11912.t1	Solyc01g108030.4.1
OG0011240	AT4G14110.1	MELO3C014386T1	NIOBTv3_g36980.t1	Solyc01g104600.4.1
OG0011242	AT4G36380.1	MELO3C007870T1	NIOBTv3_g23389.t1	Solyc02g084740.4.1
OG0011245	AT4G14220.1	MELO3C021411T1	NIOBTv3_g06691.t1	Solyc01g079810.4.1
OG0011246	AT4G02530.1	MELO3C004491T1	NIOBTv3_g01073.t1	Solyc12g009600.2.1
OG0011250	AT4G09010.1	MELO3C003559T1	NIOBTv3_g26025.t1	Solyc04g074640.4.1
OG0011251	AT4G36650.1	MELO3C007819T1	NIOBTv3_g02509.t1	Solyc02g085470.3.1
OG0011252	AT4G28650.1	MELO3C012838T1	NIOBTv3_g35430.t1	Solyc09g064520.3.1
OG0011254	AT4G14180.1	MELO3C026127T1	NIOBTv3_g39683.t1	Solyc03g114040.3.1
OG0011256	AT4G14000.1	MELO3C006772T1	NIOBTv3_g36521.t1	Solyc12g098530.2.1
OG0011257	AT4G09320.1	MELO3C005939T1	NIOBTv3_g19009.t1	Solyc01g089970.3.1
OG0011258	AT4G14010.1	MELO3C006773T1	NIOBTv3_g26616.t1	Solyc09g092235.1.1
OG0011262	AT4G13980.1	MELO3C006288T1	NIOBTv3_g04471.t1	Solyc12g098520.2.1
OG0011263	AT4G09350.1	MELO3C002119T1	NIOBTv3_g13964.t1	Solyc09g074610.3.1
OG0011264	AT4G33910.1	MELO3C007611T1	NIOBTv3_g32055.t1	Solyc02g092710.3.1
OG0011265	AT4G12730.1	MELO3C024192T1	NIOBTv3_g22028.t1	Solyc07g045440.1.1
OG0011266	AT4G34020.1	MELO3C018457T1	NIOBTv3_g11911.t1	Solyc01g108070.4.1
OG0011268	AT4G12650.1	MELO3C013467T1	NIOBTv3_g23070.t1	Solyc07g056050.1.1
OG0011269	AT4G12680.1	MELO3C013458T1	NIOBTv3_g02625.t1	Solyc07g045140.4.1
OG0011274	AT4G33670.1	MELO3C018576T1	NIOBTv3_g29041.t1	Solyc01g106450.3.1
OG0011276	AT4G04320.1	MELO3C021729T1	NIOBTv3_g22695.t1	Solyc02g036290.4.1
OG0011277	AT4G20930.1	MELO3C002813T1	NIOBTv3_g27375.t1	Solyc02g022930.3.1
OG0011278	AT4G16370.1	MELO3C026099T1	NIOBTv3_g31414.t1	Solyc11g012700.2.1
OG0011279	AT4G11980.1	MELO3C005608T1	NIOBTv3_g38554.t1	Solyc08g079820.3.1
OG0011280	AT4G00335.1	MELO3C006098T1	NIOBTv3_g01370.t1	Solyc01g094840.3.1
OG0011284	AT4G20870.1	MELO3C007059T1	NIOBTv3_g30329.t1	Solyc02g022910.4.1
OG0011288	AT4G12070.1	MELO3C014617T1	NIOBTv3_g17754.t1	Solyc11g056620.3.1
OG0011290	AT4G17540.1	MELO3C003330T1	NIOBTv3_g46234.t1	Solyc06g060890.4.1
OG0011293	AT4G19830.1	MELO3C021776T1	NIOBTv3_g10269.t1	Solyc02g069130.3.1
OG0011294	AT4G21350.1	MELO3C007339T1	NIOBTv3_g35542.t1	Solyc02g079740.1.1
OG0011295	AT4G17430.1	MELO3C005514T1	NIOBTv3_g15092.t1	Solyc08g078380.3.1
OG0011296	AT4G14455.1	MELO3C012982T1	NIOBTv3_g35578.t1	Solyc09g089630.3.1
OG0011301	AT4G38500.1	MELO3C004012T1	NIOBTv3_g29303.t1	Solyc01g111770.2.1
OG0011302	AT4G19540.1	MELO3C014336T1	NIOBTv3_g19168.t1	Solyc06g083990.3.1
OG0011304	AT4G17370.1	MELO3C005521T1	NIOBTv3_g03876.t1	Solyc08g078460.3.1
OG0011306	AT4G17380.1	MELO3C005519T1	NIOBTv3_g26534.t1	Solyc08g007330.3.1
OG0011312	AT4G21210.1	MELO3C002484T1	NIOBTv3_g35261.t1	Solyc10g005370.3.1
OG0011313	AT4G01660.1	MELO3C026475T1	NIOBTv3_g06604.t1	Solyc01g068640.3.1
OG0011314	AT4G01650.1	MELO3C021224T1	NIOBTv3_g17083.t1	Solyc01g068620.4.1
OG0011315	AT4G00200.1	MELO3C006186T1	NIOBTv3_g34352.t1	Solyc01g091370.4.1
OG0011318	AT4G27510.1	MELO3C022215T1	NIOBTv3_g10040.t1	Solyc11g020910.3.1
OG0011319	AT4G00231.1	MELO3C003326T1	NIOBTv3_g25268.t1	Solyc02g080650.3.1
OG0011322	AT4G12230.1	MELO3C005579T1	NIOBTv3_g12626.t1	Solyc08g079450.3.1
OG0011324	AT4G00910.1	MELO3C022258T1	NIOBTv3_g33363.t1	Solyc01g096140.3.1
OG0011326	AT4G25830.1	MELO3C004090T1	NIOBTv3_g29865.t1	Solyc07g006855.2.1
OG0011328	AT4G00895.1	MELO3C006001T1	NIOBTv3_g24473.t1	Solyc05g050500.1.1
OG0011329	AT4G12240.1	MELO3C013980T1	NIOBTv3_g33275.t1	Solyc11g150100.1.1
OG0011335	AT4G31150.1	MELO3C011207T1	NIOBTv3_g40971.t1	Solyc12g096280.2.1
OG0011339	AT4G02425.1	MELO3C017958T1	NIOBTv3_g39415.t1	Solyc06g009120.3.1
OG0011344	AT4G33625.1	MELO3C018054T1	NIOBTv3_g25053.t1	Solyc01g105980.3.1
OG0011346	AT4G25980.1	MELO3C018672T1	NIOBTv3_g11623.t1	Solyc01g104860.3.1
OG0011347	AT4G17650.1	MELO3C016753T1	NIOBTv3_g23305.t1	Solyc04g078890.4.1
OG0011350	AT4G12130.1	MELO3C013985T1	NIOBTv3_g65244.t1	Solyc08g079470.3.1
OG0011353	AT4G00450.1	MELO3C006111T1	NIOBTv3_g00155.t1	Solyc01g094620.3.1
OG0011354	AT4G20740.1	MELO3C005140T1	NIOBTv3_g07649.t1	Solyc01g068180.3.1
OG0011359	AT4G25910.1	MELO3C004002T1	NIOBTv3_g01235.t1	Solyc05g044630.3.1
OG0011361	AT4G17740.1	MELO3C023073T1	NIOBTv3_g06302.t1	Solyc12g097030.2.1
OG0011367	AT4G04190.1	MELO3C003122T1	NIOBTv3_g19907.t1	Solyc11g067150.2.1
OG0011368	AT4G20050.1	MELO3C009962T1	NIOBTv3_g31908.t1	Solyc02g068400.3.1
OG0011369	AT4G32870.1	MELO3C011133T1	NIOBTv3_g22106.t1	Solyc08g066430.1.1
OG0011374	AT4G24370.1	MELO3C005074T1	NIOBTv3_g37712.t1	Solyc01g089857.1.1
OG0011375	AT4G10770.1	MELO3C005778T1	NIOBTv3_g29570.t1	Solyc08g082990.3.1
OG0011378	AT4G10800.1	MELO3C005775T1	NIOBTv3_g28006.t1	Solyc01g005670.3.1
OG0011379	AT4G10750.1	MELO3C013779T1	NIOBTv3_g32045.t1	Solyc08g008530.1.1
OG0011383	AT4G02980.1	MELO3C015871T1	NIOBTv3_g37449.t1	Solyc06g084390.3.1
OG0011384	AT4G27640.1	MELO3C019464T1	NIOBTv3_g10694.t1	Solyc01g104070.3.1
OG0011386	AT4G18780.1	MELO3C002672T1	NIOBTv3_g22443.t1	Solyc02g072240.3.1
OG0011389	AT4G04670.1	MELO3C007389T1	NIOBTv3_g37650.t1	Solyc05g055610.4.1
OG0011390	AT4G04920.1	MELO3C002588T1	NIOBTv3_g37271.t1	Solyc02g078520.4.1
OG0011393	AT4G04940.1	MELO3C003929T1	NIOBTv3_g00640.t1	Solyc01g087670.3.1
OG0011397	AT4G15475.1	MELO3C021388T1	NIOBTv3_g07292.t1	Solyc06g054430.1.1
OG0011399	AT4G13220.1	MELO3C012792T1	NIOBTv3_g17968.t1	Solyc06g007990.4.1
OG0011401	AT4G23890.1	MELO3C016296T1	NIOBTv3_g17913.t1	Solyc08g082400.1.1
OG0011407	AT4G24320.1	MELO3C019828T1	NIOBTv3_g18110.t1	Solyc01g103640.4.1
OG0011409	AT4G37840.1	MELO3C007677T1	NIOBTv3_g13057.t1	Solyc02g091830.3.1
OG0011416	AT4G02800.1	MELO3C014399T1	NIOBTv3_g09640.t1	Solyc06g008980.3.1
OG0011417	AT4G33060.1	MELO3C016887T1	NIOBTv3_g32058.t1	Solyc08g062700.3.1
OG0011418	AT4G13400.1	MELO3C004544T1	NIOBTv3_g24708.t1	Solyc04g049620.2.1
OG0011421	AT4G04880.1	MELO3C007380T1	NIOBTv3_g06737.t1	Solyc10g005310.3.1
OG0011425	AT4G10340.1	MELO3C022113T1	NIOBTv3_g25385.t1	Solyc06g063370.3.1
OG0011426	AT4G33030.1	MELO3C016873T1	NIOBTv3_g23820.t1	Solyc08g063080.3.1
OG0011427	AT4G13370.1	MELO3C025312T1	NIOBTv3_g35028.t1	Solyc12g007020.2.1
OG0011428	AT4G15570.1	MELO3C023175T1	NIOBTv3_g35686.t1	Solyc01g104640.3.1
OG0011434	AT4G29490.1	MELO3C015446T1	NIOBTv3_g08873.t1	Solyc07g026960.3.1
OG0011435	AT4G24480.1	MELO3C003518T1	NIOBTv3_g26099.t1	Solyc04g076480.3.1
OG0011442	AT4G15560.1	MELO3C021375T1	NIOBTv3_g02394.t1	Solyc01g067890.4.1
OG0011443	AT4G15890.1	MELO3C021323T1	NIOBTv3_g00785.t1	Solyc12g099510.3.1
OG0011446	AT4G04885.1	MELO3C004944T1	NIOBTv3_g11470.t1	Solyc12g094490.2.1
OG0011448	AT4G38430.1	MELO3C013654T1	NIOBTv3_g21183.t1	Solyc01g111930.4.1
OG0011452	AT4G34730.1	MELO3C020750T1	NIOBTv3_g30229.t1	Solyc01g110550.3.1
OG0011454	AT4G02405.1	MELO3C024580T1	NIOBTv3_g31590.t1	Solyc06g084570.4.1
OG0011456	AT4G32810.1	MELO3C011142T1	NIOBTv3_g12116.t1	Solyc08g066650.3.1
OG0011457	AT4G04960.1	MELO3C002606T1	NIOBTv3_g25760.t1	Solyc02g078170.3.1
OG0011462	AT4G38380.1	MELO3C013263T1	NIOBTv3_g33280.t1	Solyc01g112090.3.1
OG0011463	AT4G38370.1	MELO3C022591T1	NIOBTv3_g07490.t1	Solyc01g112160.4.1
OG0011464	AT4G11560.1	MELO3C005675T1	NIOBTv3_g07944.t1	Solyc08g081050.4.1
OG0011468	AT4G27700.1	MELO3C019382T1	NIOBTv3_g07671.t1	Solyc06g053140.3.1
OG0011469	AT4G24015.1	MELO3C005760T1	NIOBTv3_g03705.t1	Solyc08g082680.3.1
OG0011472	AT4G13450.1	MELO3C006368T1	NIOBTv3_g35830.t1	Solyc09g090850.3.1
OG0011473	AT4G03030.1	MELO3C024047T1	NIOBTv3_g11698.t1	Solyc09g066210.4.1
OG0011476	AT4G21870.1	MELO3C002465T1	NIOBTv3_g32660.t1	Solyc02g080410.3.1
OG0011479	AT4G34412.1	MELO3C019508T1	NIOBTv3_g24903.t1	Solyc01g108260.4.1
OG0011487	AT4G34830.1	MELO3C020773T1	NIOBTv3_g41409.t1	Solyc01g111020.3.1
OG0011489	AT4G29960.1	MELO3C017433T1	NIOBTv3_g09254.t1	Solyc07g008780.3.1
OG0011492	AT4G32770.1	MELO3C011150T1	NIOBTv3_g31067.t1	Solyc08g068570.4.1
OG0011493	AT4G05070.1	MELO3C018771T1	NIOBTv3_g24891.t1	Solyc02g079240.1.1
OG0011497	AT4G29940.1	MELO3C017429T1	NIOBTv3_g09262.t1	Solyc07g008730.2.1
OG0011500	AT4G02350.1	MELO3C015989T1	NIOBTv3_g30888.t1	Solyc09g075280.2.1
OG0011504	AT4G02790.1	MELO3C025054T1	NIOBTv3_g07776.t1	Solyc06g084270.3.1
OG0011508	AT4G39880.1	MELO3C018951T1	NIOBTv3_g15104.t1	Solyc11g011140.2.1
OG0011509	AT4G03080.1	MELO3C014413T1	NIOBTv3_g08245.t1	Solyc09g074320.3.1
OG0011512	AT4G02050.1	MELO3C010257T1	NIOBTv3_g12592.t1	Solyc07g006970.4.1
OG0011516	AT4G30320.1	MELO3C017496T1	NIOBTv3_g01387.t1	Solyc07g006710.2.1
OG0011518	AT4G34980.1	MELO3C020810T1	NIOBTv3_g10193.t1	Solyc01g111400.4.1
OG0011521	AT4G33440.1	MELO3C023234T1	NIOBTv3_g28738.t1	Solyc06g060170.3.1
OG0011524	AT4G18975.1	MELO3C026567T1	NIOBTv3_g36774.t1	Solyc02g071570.4.1
OG0011528	AT4G38070.1	MELO3C007714T1	NIOBTv3_g03165.t1	Solyc11g010620.3.1
OG0011529	AT4G01995.1	MELO3C015917T1	NIOBTv3_g34054.t1	Solyc06g084610.4.1
OG0011533	AT4G26810.1	MELO3C014274T1	NIOBTv3_g08492.t1	Solyc07g064920.3.1
OG0011536	AT4G10250.1	MELO3C022116T1	NIOBTv3_g30638.t1	Solyc11g020330.1.1
OG0011538	AT4G16700.1	MELO3C005523T1	NIOBTv3_g07057.t1	Solyc06g060780.4.1
OG0011539	AT4G27670.1	MELO3C005923T1	NIOBTv3_g00737.t1	Solyc03g082420.3.1
OG0011540	AT4G15820.1	MELO3C021329T1	NIOBTv3_g09097.t1	Solyc01g080760.4.1
OG0011541	AT4G33480.1	MELO3C023197T1	NIOBTv3_g19637.t1	Solyc04g015480.3.1
OG0011542	AT4G27940.1	MELO3C005868T1	NIOBTv3_g09864.t1	Solyc03g007430.3.1
OG0011546	AT4G19003.2	MELO3C013816T1	NIOBTv3_g65105.t1	Solyc08g076130.3.1
OG0011547	AT4G33410.1	MELO3C006918T1	NIOBTv3_g13738.t1	Solyc03g025550.3.1
OG0011548	AT4G30150.1	MELO3C020778T1	NIOBTv3_g29279.t1	Solyc10g054860.2.1
OG0011551	AT4G24510.1	MELO3C003520T1	NIOBTv3_g04828.t1	Solyc12g087980.3.1
OG0011552	AT4G32980.1	MELO3C010759T1	NIOBTv3_g00955.t1	Solyc08g065420.3.1
OG0011555	AT4G26900.1	MELO3C013152T1	NIOBTv3_g12477.t1	Solyc07g064810.3.1
OG0011556	AT4G23820.1	MELO3C005746T1	NIOBTv3_g27803.t1	Solyc08g082170.4.1
OG0011558	AT4G29590.1	MELO3C004620T1	NIOBTv3_g24691.t1	Solyc07g025520.3.1
OG0011559	AT4G39900.1	MELO3C018959T1	NIOBTv3_g02372.t1	Solyc04g055250.4.1
OG0011562	AT4G33520.2	MELO3C019011T1	NIOBTv3_g09744.t1	Solyc01g105160.4.1
OG0011563	AT4G04870.1	MELO3C007382T1	NIOBTv3_g06739.t1	Solyc10g005290.4.1
OG0011569	AT4G21530.1	MELO3C025319T1	NIOBTv3_g21587.t1	Solyc02g079050.3.1
OG0011576	AT4G31010.1	MELO3C006157T1	NIOBTv3_g15851.t1	Solyc01g091940.3.1
OG0011581	AT4G16420.1	MELO3C026068T1	NIOBTv3_g11168.t1	Solyc05g054200.4.1
OG0011582	AT4G31430.2	MELO3C003630T1	NIOBTv3_g20049.t1	Solyc08g006480.3.1
OG0011584	AT4G23930.1	MELO3C016302T1	NIOBTv3_g17920.t1	Solyc08g082470.1.1
OG0011587	AT4G34310.1	MELO3C016737T1	NIOBTv3_g23470.t1	Solyc04g079280.4.1
OG0011588	AT4G38220.2	MELO3C013482T1	NIOBTv3_g06002.t1	Solyc01g112280.3.1
OG0011594	AT4G37920.1	MELO3C008889T1	NIOBTv3_g40141.t1	Solyc02g091640.3.1
OG0011595	AT4G37925.1	MELO3C012712T1	NIOBTv3_g20560.t1	Solyc04g057980.3.1
OG0011601	AT4G30845.1	MELO3C010198T1	NIOBTv3_g04137.t1	Solyc07g006040.3.1
OG0011604	AT4G17330.1	MELO3C013931T1	NIOBTv3_g29398.t1	Solyc08g078530.4.1
OG0011608	AT4G16807.1	MELO3C013912T1	NIOBTv3_g15103.t1	Solyc06g060860.2.1
OG0011613	AT4G25170.2	MELO3C005821T1	NIOBTv3_g38085.t1	Solyc03g093340.4.1
OG0011614	AT4G28990.2	MELO3C024688T1	NIOBTv3_g07242.t1	Solyc05g018340.4.1
OG0011616	AT4G15030.2	MELO3C023552T1	NIOBTv3_g43665.t1	Solyc04g074660.3.1
OG0011629	AT4G35440.2	MELO3C013474T1	NIOBTv3_g38142.t1	Solyc01g112310.4.1
OG0011630	AT4G33490.2	MELO3C023194T1	NIOBTv3_g35867.t1	Solyc06g018100.4.1
OG0011632	AT4G39380.2	MELO3C007455T1	NIOBTv3_g03253.t1	Solyc04g051450.3.1
OG0011644	AT5G35730.1	MELO3C019066T1	NIOBTv3_g15839.t1	Solyc04g080050.4.1
OG0011645	AT5G38360.1	MELO3C002748T1	NIOBTv3_g10399.t1	Solyc02g086080.4.1
OG0011646	AT5G66820.1	MELO3C007550T1	NIOBTv3_g24224.t1	Solyc03g044620.4.1
OG0011649	AT5G06140.1	MELO3C024558T1	NIOBTv3_g27618.t1	Solyc09g010130.4.1
OG0011650	AT5G43190.1	MELO3C010807T1	NIOBTv3_g33624.t1	Solyc04g077840.2.1
OG0011653	AT5G06590.1	MELO3C009585T1	NIOBTv3_g10317.t1	Solyc01g056990.3.1
OG0011658	AT5G56220.1	MELO3C014062T1	NIOBTv3_g28525.t1	Solyc07g066180.2.1
OG0011666	AT5G13890.1	MELO3C014761T1	NIOBTv3_g00664.t1	Solyc05g008590.4.1
OG0011667	AT5G14010.1	MELO3C014938T1	NIOBTv3_g07718.t1	Solyc00g014800.1.1
OG0011668	AT5G22360.1	MELO3C014506T1	NIOBTv3_g03548.t1	Solyc06g074250.3.1
OG0011675	AT5G56610.1	MELO3C004603T1	NIOBTv3_g35567.t1	Solyc12g008620.2.1
OG0011677	AT5G51290.1	MELO3C005488T1	NIOBTv3_g40439.t1	Solyc05g008790.4.1
OG0011680	AT5G49540.1	MELO3C015305T1	NIOBTv3_g36853.t1	Solyc01g058280.4.1
OG0011685	AT5G49480.1	MELO3C006721T1	NIOBTv3_g41853.t1	Solyc01g058720.4.1
OG0011690	AT5G01920.1	MELO3C025227T1	NIOBTv3_g19552.t1	Solyc10g085680.2.1
OG0011691	AT5G11960.1	MELO3C016882T1	NIOBTv3_g30069.t1	Solyc06g036780.3.1
OG0011694	AT5G49550.1	MELO3C018910T1	NIOBTv3_g15779.t1	Solyc02g065690.3.1
OG0011697	AT5G27440.1	MELO3C004280T1	NIOBTv3_g12537.t1	Solyc12g008610.3.1
OG0011706	AT5G48130.1	MELO3C024211T1	NIOBTv3_g17197.t1	Solyc07g048000.3.1
OG0011707	AT5G08310.1	MELO3C016668T1	NIOBTv3_g23488.t1	Solyc04g009220.2.1
OG0011708	AT5G17670.1	MELO3C022480T1	NIOBTv3_g06859.t1	Solyc01g081480.3.1
OG0011710	AT5G66840.1	MELO3C024332T1	NIOBTv3_g26364.t1	Solyc02g090530.4.1
OG0011711	AT5G61750.1	MELO3C026976T1	NIOBTv3_g03962.t1	Solyc07g065330.3.1
OG0011712	AT5G36890.1	MELO3C008574T1	NIOBTv3_g07787.t1	Solyc11g008720.3.1
OG0011713	AT5G49570.1	MELO3C004372T1	NIOBTv3_g05402.t1	Solyc01g097440.3.1
OG0011714	AT5G17660.1	MELO3C006212T1	NIOBTv3_g06857.t1	Solyc01g081460.3.1
OG0011722	AT5G62030.1	MELO3C018682T1	NIOBTv3_g23348.t1	Solyc06g066300.1.1
OG0011726	AT5G63860.1	MELO3C008944T1	NIOBTv3_g14699.t1	Solyc05g018630.1.1
OG0011727	AT5G16270.1	MELO3C008766T1	NIOBTv3_g07791.t1	Solyc11g008740.2.1
OG0011740	AT5G17380.1	MELO3C010381T1	NIOBTv3_g15781.t1	Solyc02g091100.3.1
OG0011741	AT5G06400.1	MELO3C009563T1	NIOBTv3_g22000.t1	Solyc01g006850.1.1
OG0011742	AT5G65710.1	MELO3C014948T1	NIOBTv3_g40009.t1	Solyc02g091860.3.1
OG0011743	AT5G14100.1	MELO3C008174T1	NIOBTv3_g19296.t1	Solyc02g068180.3.1
OG0011744	AT5G06370.1	MELO3C009539T1	NIOBTv3_g18372.t1	Solyc01g007110.3.1
OG0011750	AT5G53190.1	MELO3C005869T1	NIOBTv3_g16572.t1	Solyc03g007360.3.1
OG0011753	AT5G20990.1	MELO3C015599T1	NIOBTv3_g35954.t1	Solyc01g009050.3.1
OG0011754	AT5G08180.1	MELO3C002060T1	NIOBTv3_g51470-D2.t1	Solyc12g038980.2.1
OG0011755	AT5G16260.1	MELO3C008955T1	NIOBTv3_g40172.t1	Solyc11g008700.2.1
OG0011758	AT5G48545.1	MELO3C015773T1	NIOBTv3_g02504.t1	Solyc06g007590.3.1
OG0011759	AT5G16490.1	MELO3C010062T1	NIOBTv3_g03152.t1	Solyc11g008880.2.1
OG0011760	AT5G63640.1	MELO3C003249T1	NIOBTv3_g08573.t1	Solyc11g005460.2.1
OG0011762	AT5G58230.1	MELO3C006243T1	NIOBTv3_g03413.t1	Solyc01g104510.3.1
OG0011769	AT5G63610.1	MELO3C009014T1	NIOBTv3_g11288.t1	Solyc12g027870.1.1
OG0011770	AT5G08170.1	MELO3C017264T1	NIOBTv3_g21863.t1	Solyc12g038970.3.1
OG0011774	AT5G22450.1	MELO3C004730T1	NIOBTv3_g17288.t1	Solyc11g006960.2.1
OG0011776	AT5G16520.1	MELO3C008759T1	NIOBTv3_g23436.t1	Solyc04g051310.4.1
OG0011777	AT5G56580.1	MELO3C004594T1	NIOBTv3_g13597.t1	Solyc03g119490.4.1
OG0011778	AT5G16160.1	MELO3C008145T1	NIOBTv3_g17276.t1	Solyc02g086170.3.1
OG0011784	AT5G16210.1	MELO3C008156T1	NIOBTv3_g11946.t1	Solyc02g086330.4.1
OG0011785	AT5G22510.1	MELO3C012360T1	NIOBTv3_g31701.t1	Solyc11g007270.3.1
OG0011787	AT5G16460.1	MELO3C010056T1	NIOBTv3_g24751.t1	Solyc04g056380.3.1
OG0011788	AT5G66740.1	MELO3C007817T1	NIOBTv3_g02512.t1	Solyc02g085490.2.1
OG0011790	AT5G65590.1	MELO3C007704T1	NIOBTv3_g00536.t1	Solyc11g010940.2.1
OG0011793	AT5G40390.1	MELO3C009979T1	NIOBTv3_g18287.t1	Solyc02g086530.4.1
OG0011795	AT5G48790.1	MELO3C013804T1	NIOBTv3_g31653.t1	Solyc08g075990.3.1
OG0011796	AT5G35460.1	MELO3C015502T1	NIOBTv3_g00328.t1	Solyc07g041160.3.1
OG0011798	AT5G54160.1	MELO3C024861T1	NIOBTv3_g31802.t1	Solyc03g080180.4.1
OG0011799	AT5G47390.1	MELO3C013925T1	NIOBTv3_g28262.t1	Solyc08g078340.3.1
OG0011800	AT5G47380.1	MELO3C005527T1	NIOBTv3_g03882.t1	Solyc08g078520.4.1
OG0011802	AT5G19540.1	MELO3C025346T1	NIOBTv3_g02890.t1	Solyc12g007090.2.1
OG0011807	AT5G11390.1	MELO3C018912T1	NIOBTv3_g28826.t1	Solyc02g065660.4.1
OG0011808	AT5G04200.1	MELO3C019168T1	NIOBTv3_g14776.t1	Solyc10g081300.1.1
OG0011811	AT5G48740.1	MELO3C021017T1	NIOBTv3_g08840.t1	Solyc09g060110.4.1
OG0011815	AT5G47510.1	MELO3C013944T1	NIOBTv3_g19952.t1	Solyc08g078680.4.1
OG0011818	AT5G02710.1	MELO3C003085T1	NIOBTv3_g36743.t1	Solyc09g006000.3.1
OG0011820	AT5G26710.1	MELO3C015227T1	NIOBTv3_g30958.t1	Solyc01g102410.3.1
OG0011825	AT5G40480.1	MELO3C026582T1	NIOBTv3_g25498.t1	Solyc02g070810.4.1
OG0011827	AT5G26680.1	MELO3C015225T1	NIOBTv3_g13719.t1	Solyc01g102370.4.1
OG0011831	AT5G04240.1	MELO3C019813T1	NIOBTv3_g07170.t1	Solyc04g028580.3.1
OG0011832	AT5G11500.1	MELO3C003579T1	NIOBTv3_g17308.t1	Solyc08g068300.3.1
OG0011833	AT5G20650.1	MELO3C011494T1	NIOBTv3_g56227.t1	Solyc02g082080.1.1
OG0011834	AT5G39590.1	MELO3C003770T1	NIOBTv3_g07737.t1	Solyc04g081230.3.1
OG0011835	AT5G40440.1	MELO3C026577T1	NIOBTv3_g27741.t1	Solyc03g019850.3.1
OG0011836	AT5G61350.1	MELO3C017193T1	NIOBTv3_g23522.t1	Solyc03g115710.1.1
OG0011838	AT5G20660.1	MELO3C012427T1	NIOBTv3_g08019.t1	Solyc04g025260.3.1
OG0011839	AT5G11550.1	MELO3C003458T1	NIOBTv3_g14000.t1	Solyc11g071240.2.1
OG0011840	AT5G52790.1	MELO3C006957T1	NIOBTv3_g28429.t1	Solyc03g007570.2.1
OG0011844	AT5G45390.1	MELO3C013793T1	NIOBTv3_g13628.t1	Solyc08g075750.4.1
OG0011845	AT5G03940.1	MELO3C024550T1	NIOBTv3_g16141.t1	Solyc09g009940.3.1
OG0011851	AT5G53970.1	MELO3C025613T1	NIOBTv3_g22548.t1	Solyc10g007110.3.1
OG0011854	AT5G40160.1	MELO3C021518T1	NIOBTv3_g11959.t1	Solyc09g009290.3.1
OG0011855	AT5G53920.1	MELO3C025605T1	NIOBTv3_g18335.t1	Solyc07g062930.3.1
OG0011856	AT5G53930.1	MELO3C025606T1	NIOBTv3_g18336.t1	Solyc07g062920.4.1
OG0011859	AT5G45300.1	MELO3C016213T1	NIOBTv3_g39561.t1	Solyc08g005780.4.1
OG0011860	AT5G19850.1	MELO3C014720T1	NIOBTv3_g40609.t1	Solyc12g098660.3.1
OG0011861	AT5G45360.1	MELO3C010523T1	NIOBTv3_g26643.t1	Solyc08g075380.3.1
OG0011862	AT5G21050.1	MELO3C019418T1	NIOBTv3_g16443.t1	Solyc11g008070.1.1
OG0011863	AT5G42390.1	MELO3C008771T1	NIOBTv3_g08702.t1	Solyc03g118430.3.1
OG0011865	AT5G42400.1	MELO3C026511T1	NIOBTv3_g10957.t1	Solyc01g006880.4.1
OG0011866	AT5G54130.2	MELO3C024866T1	NIOBTv3_g22641.t1	Solyc03g080080.4.1
OG0011869	AT5G47560.1	MELO3C025563T1	NIOBTv3_g22515.t1	Solyc11g012360.2.1
OG0011875	AT5G47570.1	MELO3C013951T1	NIOBTv3_g27786.t1	Solyc08g078860.4.1
OG0011876	AT5G60450.1	MELO3C025758T1	NIOBTv3_g16702.t1	Solyc11g069190.2.1
OG0011877	AT5G18570.1	MELO3C006624T1	NIOBTv3_g22766.t1	Solyc01g067530.3.1
OG0011879	AT5G54080.1	MELO3C016089T1	NIOBTv3_g26656.t1	Solyc12g014100.2.1
OG0011880	AT5G47680.1	MELO3C026067T1	NIOBTv3_g06249.t1	Solyc11g012760.2.1
OG0011881	AT5G42450.1	MELO3C003099T1	NIOBTv3_g14429.t1	Solyc09g005710.3.1
OG0011882	AT5G42440.1	MELO3C008328T1	NIOBTv3_g36536.t1	Solyc04g071870.1.1
OG0011883	AT5G19750.1	MELO3C009727T1	NIOBTv3_g10354.t1	Solyc03g098640.4.1
OG0011893	AT5G11810.1	MELO3C010755T1	NIOBTv3_g06087.t1	Solyc11g070020.3.1
OG0011894	AT5G52290.1	MELO3C003322T1	NIOBTv3_g15946.t1	Solyc03g025820.3.1
OG0011896	AT5G52280.1	MELO3C003323T1	NIOBTv3_g15947.t1	Solyc03g025830.4.1
OG0011897	AT5G17790.1	MELO3C009680T1	NIOBTv3_g01427.t1	Solyc01g057780.3.1
OG0011899	AT5G40660.1	MELO3C014823T1	NIOBTv3_g61552.t1	Solyc02g093690.3.1
OG0011901	AT5G17840.1	MELO3C008865T1	NIOBTv3_g03311.t1	Solyc10g081380.2.1
OG0011904	AT5G43180.1	MELO3C009098T1	NIOBTv3_g07225.t1	Solyc10g074950.2.1
OG0011905	AT5G22110.1	MELO3C001935T1	NIOBTv3_g11085.t1	Solyc03g098250.4.1
OG0011908	AT5G49410.1	MELO3C016404T1	NIOBTv3_g11124.t1	Solyc02g062530.3.1
OG0011914	AT5G52190.1	MELO3C006895T1	NIOBTv3_g40701.t1	Solyc03g025990.1.1
OG0011917	AT5G52180.1	MELO3C006892T1	NIOBTv3_g36093.t1	Solyc03g026010.3.1
OG0011919	AT5G49320.1	MELO3C006698T1	NIOBTv3_g25856.t1	Solyc01g060450.3.1
OG0011920	AT5G53140.1	MELO3C006983T1	NIOBTv3_g17368.t1	Solyc03g007270.3.1
OG0011923	AT5G02130.1	MELO3C009242T1	NIOBTv3_g35672.t1	Solyc09g011020.4.1
OG0011926	AT5G02120.1	MELO3C009241T1	NIOBTv3_g35671.t1	Solyc09g011010.3.1
OG0011927	AT5G66960.1	MELO3C004423T1	NIOBTv3_g23870.t1	Solyc02g090180.3.1
OG0011928	AT5G02160.1	MELO3C009245T1	NIOBTv3_g06558.t1	Solyc10g086570.3.1
OG0011929	AT5G11840.1	MELO3C016867T1	NIOBTv3_g21746.t1	Solyc08g065260.4.1
OG0011931	AT5G47090.1	MELO3C013891T1	NIOBTv3_g37089.t1	Solyc06g060990.4.1
OG0011932	AT5G48960.1	MELO3C021226T1	NIOBTv3_g00813.t1	Solyc12g098830.2.1
OG0011933	AT5G67100.1	MELO3C020860T1	NIOBTv3_g13777.t1	Solyc02g093300.3.1
OG0011936	AT5G52560.1	MELO3C008467T1	NIOBTv3_g22342.t1	Solyc04g058070.3.1
OG0011937	AT5G54390.1	MELO3C018215T1	NIOBTv3_g10765.t1	Solyc12g013560.2.1
OG0011939	AT5G48970.1	MELO3C021342T1	NIOBTv3_g37452.t1	Solyc01g067070.3.1
OG0011941	AT5G04290.1	MELO3C019837T1	NIOBTv3_g16447.t1	Solyc11g008150.3.1
OG0011943	AT5G10560.1	MELO3C007695T1	NIOBTv3_g20050.t1	Solyc02g091680.4.1
OG0011945	AT5G11580.1	MELO3C011138T1	NIOBTv3_g03792.t1	Solyc08g066570.3.1
OG0011947	AT5G61400.1	MELO3C025502T1	NIOBTv3_g31352.t1	Solyc06g069700.4.1
OG0011950	AT5G67130.1	MELO3C020855T1	NIOBTv3_g04600.t1	Solyc02g093210.3.1
OG0011952	AT5G49120.1	MELO3C006678T1	NIOBTv3_g28506.t1	Solyc01g066570.3.1
OG0011954	AT5G49130.1	MELO3C021314T1	NIOBTv3_g08271.t1	Solyc01g066560.3.1
OG0011958	AT5G39400.1	MELO3C009840T1	NIOBTv3_g15473.t1	Solyc03g013310.3.1
OG0011961	AT5G40610.1	MELO3C021604T1	NIOBTv3_g37541.t1	Solyc02g067930.3.1
OG0011963	AT5G21910.1	MELO3C016914T1	NIOBTv3_g20089.t1	Solyc08g061640.1.1
OG0011968	AT5G52440.1	MELO3C006928T1	NIOBTv3_g20696.t1	Solyc03g025310.3.1
OG0011970	AT5G52420.1	MELO3C005829T1	NIOBTv3_g03350.t1	Solyc03g025430.1.1
OG0011971	AT5G01310.1	MELO3C009144T1	NIOBTv3_g36787.t1	Solyc09g005100.4.1
OG0011973	AT5G12290.1	MELO3C014531T1	NIOBTv3_g35952.t1	Solyc01g009030.4.1
OG0011977	AT5G12260.1	MELO3C014538T1	NIOBTv3_g39638.t1	Solyc11g062360.2.1
OG0011978	AT5G12300.1	MELO3C015121T1	NIOBTv3_g07418.t1	Solyc11g064840.1.1
OG0011980	AT5G62140.1	MELO3C006867T1	NIOBTv3_g27517.t1	Solyc03g026330.4.1
OG0011986	AT5G48020.1	MELO3C023957T1	NIOBTv3_g21993.t1	Solyc10g037950.2.1
OG0011989	AT5G12200.1	MELO3C014554T1	NIOBTv3_g10583.t1	Solyc11g064920.2.1
OG0011993	AT5G04710.1	MELO3C012356T1	NIOBTv3_g34172.t1	Solyc11g007090.3.1
OG0011994	AT5G22750.1	MELO3C004806T1	NIOBTv3_g04038.t1	Solyc11g066790.2.1
OG0011997	AT5G54770.1	MELO3C025408T1	NIOBTv3_g24070.t1	Solyc07g064160.3.1
OG0012003	AT5G48040.1	MELO3C011499T1	NIOBTv3_g39189.t1	Solyc11g019970.3.1
OG0012005	AT5G40820.1	MELO3C013324T1	NIOBTv3_g12464.t1	Solyc01g111870.3.1
OG0012006	AT5G01740.1	MELO3C026039T1	NIOBTv3_g32241.t1	Solyc09g014940.3.1
OG0012007	AT5G04440.1	MELO3C019851T1	NIOBTv3_g21249.t1	Solyc05g055430.4.1
OG0012009	AT5G40850.1	MELO3C023520T1	NIOBTv3_g21578.t1	Solyc01g086650.3.1
OG0012012	AT5G04490.1	MELO3C019871T1	NIOBTv3_g15682.t1	Solyc03g071720.4.1
OG0012013	AT5G10200.1	MELO3C007761T1	NIOBTv3_g32610.t1	Solyc04g055110.3.1
OG0012014	AT5G50160.1	MELO3C022332T1	NIOBTv3_g31939.t1	Solyc03g112320.4.1
OG0012015	AT5G25610.1	MELO3C003592T1	NIOBTv3_g03681.t1	Solyc08g068150.4.1
OG0012016	AT5G46080.1	MELO3C007256T1	NIOBTv3_g42063.t1	Solyc10g008960.1.1
OG0012017	AT5G25580.1	MELO3C003652T1	NIOBTv3_g25373.t1	Solyc08g068050.3.1
OG0012018	AT5G01820.1	MELO3C026058T1	NIOBTv3_g41925.t1	Solyc09g018280.1.1
OG0012021	AT5G45920.1	MELO3C007228T1	NIOBTv3_g34162.t1	Solyc02g077220.3.1
OG0012025	AT5G46420.1	MELO3C002704T1	NIOBTv3_g20601.t1	Solyc02g071280.3.1
OG0012031	AT5G04550.1	MELO3C019877T1	NIOBTv3_g19136.t1	Solyc11g007660.1.1
OG0012032	AT5G01510.1	MELO3C003296T1	NIOBTv3_g23126.t1	Solyc09g005230.3.1
OG0012034	AT5G50100.1	MELO3C017116T1	NIOBTv3_g01251.t1	Solyc03g113990.3.1
OG0012035	AT5G50110.1	MELO3C002238T1	NIOBTv3_g30081.t1	Solyc03g113860.2.1
OG0012036	AT5G46220.1	MELO3C007134T1	NIOBTv3_g11287.t1	Solyc08g016620.3.1
OG0012037	AT5G40950.1	MELO3C008191T1	NIOBTv3_g35915.t1	Solyc11g068820.3.1
OG0012039	AT5G04600.1	MELO3C019883T1	NIOBTv3_g32020.t1	Solyc06g074720.4.1
OG0012040	AT5G22810.1	MELO3C021467T1	NIOBTv3_g02946.t1	Solyc11g066700.2.1
OG0012041	AT5G04590.1	MELO3C015186T1	NIOBTv3_g32416.t1	Solyc11g065620.2.1
OG0012043	AT5G46150.2	MELO3C007113T1	NIOBTv3_g30596.t1	Solyc08g023460.4.1
OG0012044	AT5G25480.1	MELO3C011235T1	NIOBTv3_g14342.t1	Solyc08g067070.3.1
OG0012051	AT5G62930.1	MELO3C017905T1	NIOBTv3_g18054.t1	Solyc06g071510.3.1
OG0012052	AT5G04920.1	MELO3C011385T1	NIOBTv3_g32130.t1	Solyc01g096910.3.1
OG0012055	AT5G04930.1	MELO3C019921T1	NIOBTv3_g33395.t1	Solyc01g096930.3.1
OG0012056	AT5G55220.1	MELO3C014178T1	NIOBTv3_g08489.t1	Solyc07g064950.3.1
OG0012059	AT5G49810.1	MELO3C016448T1	NIOBTv3_g32106.t1	Solyc01g102940.3.1
OG0012062	AT5G62530.1	MELO3C002203T1	NIOBTv3_g25473.t1	Solyc06g071000.3.1
OG0012064	AT5G07280.1	MELO3C006890T1	NIOBTv3_g40842.t1	Solyc03g026040.4.1
OG0012067	AT5G49580.1	MELO3C021254T1	NIOBTv3_g27113.t1	Solyc07g026810.3.1
OG0012069	AT5G27710.1	MELO3C015308T1	NIOBTv3_g33598.t1	Solyc01g099700.3.1
OG0012070	AT5G06850.1	MELO3C023166T1	NIOBTv3_g16026.t1	Solyc03g077920.1.1
OG0012072	AT5G57230.1	MELO3C012967T1	NIOBTv3_g01862.t1	Solyc07g008910.3.1
OG0012076	AT5G62840.1	MELO3C002258T1	NIOBTv3_g29051.t1	Solyc03g114250.4.1
OG0012077	AT5G57070.1	MELO3C015498T1	NIOBTv3_g26145.t1	Solyc07g041070.3.1
OG0012078	AT5G57030.1	MELO3C004633T1	NIOBTv3_g37662.t1	Solyc12g008980.3.1
OG0012080	AT5G55130.1	MELO3C014186T1	NIOBTv3_g26128.t1	Solyc07g064850.3.1
OG0012082	AT5G06990.1	MELO3C011807T1	NIOBTv3_g23504.t1	Solyc07g065420.1.1
OG0012084	AT5G07020.1	MELO3C012494T1	NIOBTv3_g37534.t1	Solyc01g096660.3.1
OG0012085	AT5G57040.1	MELO3C015494T1	NIOBTv3_g28461.t1	Solyc07g040950.3.1
OG0012086	AT5G13240.1	MELO3C012297T1	NIOBTv3_g30532.t1	Solyc05g008400.4.1
OG0012089	AT5G13160.1	MELO3C022340T1	NIOBTv3_g34227.t1	Solyc05g024290.3.1
OG0012090	AT5G06920.1	MELO3C018783T1	NIOBTv3_g14709.t1	Solyc07g053000.1.1
OG0012091	AT5G49665.1	MELO3C011112T1	NIOBTv3_g15727.t1	Solyc04g076860.3.1
OG0012094	AT5G57120.1	MELO3C006422T1	NIOBTv3_g26906.t1	Solyc07g008330.3.1
OG0012099	AT5G62310.1	MELO3C005408T1	NIOBTv3_g22546.t1	Solyc03g083590.3.1
OG0012100	AT5G07590.1	MELO3C005467T1	NIOBTv3_g22584.t1	Solyc03g093490.3.1
OG0012108	AT5G54880.1	MELO3C018208T1	NIOBTv3_g00378.t1	Solyc07g064480.1.1
OG0012109	AT5G54890.1	MELO3C018119T1	NIOBTv3_g17343.t1	Solyc07g064490.4.1
OG0012111	AT5G27950.1	MELO3C015383T1	NIOBTv3_g36340.t1	Solyc01g098080.3.1
OG0012113	AT5G12470.1	MELO3C014578T1	NIOBTv3_g06328.t1	Solyc11g065490.2.1
OG0012116	AT5G57390.1	MELO3C017457T1	NIOBTv3_g28363.t1	Solyc07g018290.4.1
OG0012117	AT5G54980.1	MELO3C025364T1	NIOBTv3_g05539.t1	Solyc12g005070.2.1
OG0012122	AT5G57340.2	MELO3C017449T1	NIOBTv3_g35614.t1	Solyc07g017870.2.1
OG0012123	AT5G53450.1	MELO3C008489T1	NIOBTv3_g02852.t1	Solyc03g083420.4.1
OG0012124	AT5G43280.1	MELO3C017752T1	NIOBTv3_g07535.t1	Solyc05g024235.1.1
OG0012126	AT5G41410.1	MELO3C005699T1	NIOBTv3_g29017.t1	Solyc08g081400.4.1
OG0012127	AT5G57490.1	MELO3C017471T1	NIOBTv3_g20355.t1	Solyc07g008350.3.1
OG0012128	AT5G57520.1	MELO3C017474T1	NIOBTv3_g30202.t1	Solyc07g006880.1.1
OG0012133	AT5G57450.1	MELO3C004027T1	NIOBTv3_g41451.t1	Solyc07g055170.1.1
OG0012137	AT5G49940.1	MELO3C011825T1	NIOBTv3_g09853.t1	Solyc01g103710.4.1
OG0012145	AT5G23340.1	MELO3C011757T1	NIOBTv3_g24706.t1	Solyc04g008980.3.1
OG0012146	AT5G63140.1	MELO3C022295T1	NIOBTv3_g32940.t1	Solyc11g066290.2.1
OG0012149	AT5G23310.1	MELO3C015351T1	NIOBTv3_g18692.t1	Solyc02g021140.3.1
OG0012150	AT5G63100.1	MELO3C002291T1	NIOBTv3_g27878.t1	Solyc06g071670.1.1
OG0012152	AT5G51660.1	MELO3C008722T1	NIOBTv3_g31648.t1	Solyc03g007100.3.1
OG0012155	AT5G16810.1	MELO3C003312T1	NIOBTv3_g28664.t1	Solyc03g097130.3.1
OG0012156	AT5G51550.1	MELO3C006827T1	NIOBTv3_g31324.t1	Solyc03g083560.1.1
OG0012157	AT5G27390.1	MELO3C004308T1	NIOBTv3_g33554.t1	Solyc08g043180.3.1
OG0012161	AT5G13610.1	MELO3C011723T1	NIOBTv3_g13530.t1	Solyc04g049850.3.1
OG0012164	AT5G38630.1	MELO3C022085T1	NIOBTv3_g36673.t1	Solyc02g065580.3.1
OG0012165	AT5G24490.1	MELO3C023190T1	NIOBTv3_g26543.t1	Solyc06g073090.3.1
OG0012168	AT5G63030.1	MELO3C002276T1	NIOBTv3_g29548.t1	Solyc03g112770.3.1
OG0012170	AT5G13470.1	MELO3C005113T1	NIOBTv3_g15271.t1	Solyc01g088140.3.1
OG0012174	AT5G51750.1	MELO3C006851T1	NIOBTv3_g00885.t1	Solyc03g006970.1.1
OG0012179	AT5G44030.1	MELO3C022385T1	NIOBTv3_g36128.t1	Solyc09g072820.4.1
OG0012181	AT5G16860.1	MELO3C018633T1	NIOBTv3_g14809.t1	Solyc03g097850.1.1
OG0012184	AT5G27380.1	MELO3C015345T1	NIOBTv3_g40516.t1	Solyc01g098610.4.1
OG0012185	AT5G17070.1	MELO3C024871T1	NIOBTv3_g16715.t1	Solyc03g062680.3.1
OG0012186	AT5G42070.1	MELO3C016276T1	NIOBTv3_g15117.t1	Solyc08g082570.4.1
OG0012188	AT5G63080.1	MELO3C026280T1	NIOBTv3_g10993.t1	Solyc03g112600.4.1
OG0012190	AT5G63060.1	MELO3C026282T1	NIOBTv3_g10999.t1	Solyc03g112640.3.1
OG0012192	AT5G44000.1	MELO3C012844T1	NIOBTv3_g40400.t1	Solyc06g083770.4.1
OG0012193	AT5G51720.1	MELO3C005405T1	NIOBTv3_g21096.t1	Solyc03g007030.3.1
OG0012194	AT5G13510.1	MELO3C011720T1	NIOBTv3_g00506.t1	Solyc04g009540.1.1
OG0012196	AT5G17240.1	MELO3C020240T1	NIOBTv3_g15188.t1	Solyc02g081320.4.1
OG0012198	AT5G17250.1	MELO3C002801T1	NIOBTv3_g11460.t1	Solyc07g014610.4.1
OG0012199	AT5G63480.1	MELO3C026202T1	NIOBTv3_g05845.t1	Solyc08g006670.3.1
OG0012202	AT5G13770.1	MELO3C027064T1	NIOBTv3_g39224.t1	Solyc04g008570.4.1
OG0012204	AT5G16715.1	MELO3C020199T1	NIOBTv3_g03325.t1	Solyc12g019110.3.1
OG0012205	AT5G44230.1	MELO3C016403T1	NIOBTv3_g29858.t1	Solyc02g084830.4.1
OG0012207	AT5G16710.1	MELO3C020204T1	NIOBTv3_g20035.t1	Solyc11g011250.3.1
OG0012212	AT5G51340.1	MELO3C013696T1	NIOBTv3_g00592.t1	Solyc09g055340.4.1
OG0012213	AT5G35970.1	MELO3C005388T1	NIOBTv3_g12357.t1	Solyc03g097370.4.1
OG0012215	AT5G65960.1	MELO3C026343T1	NIOBTv3_g36784.t1	Solyc03g032050.4.1
OG0012222	AT5G23400.1	MELO3C011763T1	NIOBTv3_g15499.t1	Solyc04g008830.1.1
OG0012223	AT5G17210.1	MELO3C005433T1	NIOBTv3_g23681.t1	Solyc03g096860.3.1
OG0012230	AT5G13450.1	MELO3C023548T1	NIOBTv3_g32963.t1	Solyc01g087120.3.1
OG0012234	AT5G63420.1	MELO3C026230T1	NIOBTv3_g14848.t1	Solyc03g111260.3.1
OG0012236	AT5G13760.1	MELO3C023999T1	NIOBTv3_g14041.t1	Solyc01g087890.3.1
OG0012239	AT5G13700.1	MELO3C023571T1	NIOBTv3_g00653.t1	Solyc01g087590.3.1
OG0012241	AT5G13730.1	MELO3C023995T1	NIOBTv3_g24502.t1	Solyc01g087690.3.1
OG0012245	AT5G23060.1	MELO3C002063T1	NIOBTv3_g08960.t1	Solyc03g114450.3.1
OG0012250	AT5G18660.1	MELO3C006606T1	NIOBTv3_g32590.t1	Solyc01g067290.3.1
OG0012251	AT5G45660.1	MELO3C002693T1	NIOBTv3_g25444.t1	Solyc02g071600.4.1
OG0012253	AT5G45680.1	MELO3C007001T1	NIOBTv3_g15214.t1	Solyc08g006540.4.1
OG0012255	AT5G09860.1	MELO3C022813T1	NIOBTv3_g09413.t1	Solyc01g096600.4.1
OG0012257	AT5G24850.1	MELO3C003644T1	NIOBTv3_g26993.t1	Solyc08g074270.4.1
OG0012260	AT5G18820.1	MELO3C021741T1	NIOBTv3_g01681.t1	Solyc02g068730.3.1
OG0012261	AT5G09850.1	MELO3C008024T1	NIOBTv3_g12188.t1	Solyc11g005450.3.1
OG0012262	AT5G23120.1	MELO3C023596T1	NIOBTv3_g11603.t1	Solyc02g014150.4.1
OG0012264	AT5G18850.1	MELO3C021378T1	NIOBTv3_g25253.t1	Solyc01g080590.3.1
OG0012267	AT5G27270.1	MELO3C024734T1	NIOBTv3_g19358.t1	Solyc03g097000.3.1
OG0012274	AT5G10020.1	MELO3C007800T1	NIOBTv3_g03922.t1	Solyc04g054200.3.1
OG0012277	AT5G03420.1	MELO3C024473T1	NIOBTv3_g08864.t1	Solyc09g008260.3.1
OG0012279	AT5G20910.1	MELO3C016933T1	NIOBTv3_g36495.t1	Solyc08g067290.3.1
OG0012282	AT5G25900.1	MELO3C016719T1	NIOBTv3_g13034.t1	Solyc04g083160.2.1
OG0012284	AT5G50310.1	MELO3C026231T1	NIOBTv3_g06339.t1	Solyc03g111390.4.1
OG0012285	AT5G46560.1	MELO3C003374T1	NIOBTv3_g18255.t1	Solyc08g077250.4.1
OG0012288	AT5G45800.1	MELO3C002662T1	NIOBTv3_g37838.t1	Solyc02g072520.3.1
OG0012292	AT5G51880.1	MELO3C006861T1	NIOBTv3_g12423.t1	Solyc03g006820.3.1
OG0012294	AT5G51920.1	MELO3C005392T1	NIOBTv3_g42193.t1	Solyc03g031420.1.1
OG0012295	AT5G51910.1	MELO3C006863T1	NIOBTv3_g19852.t1	Solyc03g006800.1.1
OG0012296	AT5G20930.1	MELO3C017381T1	NIOBTv3_g13216.t1	Solyc11g071680.2.1
OG0012299	AT5G09580.1	MELO3C018558T1	NIOBTv3_g15352.t1	Solyc01g106190.4.1
OG0012300	AT5G13410.1	MELO3C017816T1	NIOBTv3_g14489.t1	Solyc11g033284.1.1
OG0012302	AT5G41920.1	MELO3C016202T1	NIOBTv3_g27636.t1	Solyc07g043330.3.1
OG0012303	AT5G51820.1	MELO3C005396T1	NIOBTv3_g28892.t1	Solyc03g006870.3.1
OG0012304	AT5G19180.1	MELO3C006555T1	NIOBTv3_g19065.t1	Solyc01g079840.3.1
OG0012308	AT5G41880.1	MELO3C027184T1	NIOBTv3_g16121.t1	Solyc08g082200.3.1
OG0012312	AT5G13390.1	MELO3C017824T1	NIOBTv3_g15618.t1	Solyc11g033282.1.1
OG0012314	AT5G13400.1	MELO3C017823T1	NIOBTv3_g15617.t1	Solyc11g033283.1.1
OG0012315	AT5G66290.1	MELO3C016376T1	NIOBTv3_g02895.t1	Solyc02g084220.3.1
OG0012322	AT5G38880.1	MELO3C026296T1	NIOBTv3_g39360.t1	Solyc03g046590.3.1
OG0012324	AT5G19010.1	MELO3C021394T1	NIOBTv3_g26987.t1	Solyc01g080240.4.1
OG0012325	AT5G24680.1	MELO3C024776T1	NIOBTv3_g26939.t1	Solyc06g072970.3.1
OG0012326	AT5G43920.1	MELO3C012831T1	NIOBTv3_g14255.t1	Solyc09g064320.3.1
OG0012329	AT5G38840.1	MELO3C018906T1	NIOBTv3_g24993.t1	Solyc02g089360.4.1
OG0012331	AT5G53350.1	MELO3C008495T1	NIOBTv3_g14272.t1	Solyc03g083250.3.1
OG0012333	AT5G05560.1	MELO3C026794T1	NIOBTv3_g25334.t1	Solyc06g048460.2.1
OG0012335	AT5G15920.1	MELO3C023581T1	NIOBTv3_g24503.t1	Solyc01g087720.4.1
OG0012338	AT5G02820.1	MELO3C003071T1	NIOBTv3_g39025.t1	Solyc09g007210.4.1
OG0012339	AT5G15710.1	MELO3C022055T1	NIOBTv3_g29342.t1	Solyc02g089310.1.1
OG0012341	AT5G48330.1	MELO3C016379T1	NIOBTv3_g09114.t1	Solyc10g007680.4.1
OG0012342	AT5G08630.1	MELO3C023202T1	NIOBTv3_g10531.t1	Solyc05g056530.4.1
OG0012345	AT5G03050.1	MELO3C026900T1	NIOBTv3_g25718.t1	Solyc03g118440.3.1
OG0012352	AT5G51200.1	MELO3C004510T1	NIOBTv3_g24232.t1	Solyc12g006480.2.1
OG0012354	AT5G18100.1	MELO3C008809T1	NIOBTv3_g10889.t1	Solyc03g062890.3.1
OG0012356	AT5G60720.1	MELO3C004930T1	NIOBTv3_g14003.t1	Solyc11g069840.3.1
OG0012358	AT5G58960.1	MELO3C025877T1	NIOBTv3_g03170.t1	Solyc02g083110.1.1
OG0012363	AT5G42970.1	MELO3C003848T1	NIOBTv3_g19902.t1	Solyc04g080160.3.1
OG0012365	AT5G67290.1	MELO3C007585T1	NIOBTv3_g36644.t1	Solyc03g044190.3.1
OG0012366	AT5G35200.1	MELO3C010305T1	NIOBTv3_g14736.t1	Solyc07g007820.3.1
OG0012369	AT5G05760.1	MELO3C025172T1	NIOBTv3_g45697.t1	Solyc07g054140.3.1
OG0012370	AT5G08490.1	MELO3C017784T1	NIOBTv3_g02242.t1	Solyc10g005090.3.1
OG0012376	AT5G23530.1	MELO3C015726T1	NIOBTv3_g31492.t1	Solyc10g054780.2.1
OG0012380	AT5G23940.1	MELO3C006929T1	NIOBTv3_g35583.t1	Solyc03g025320.4.1
OG0012382	AT5G14230.1	MELO3C008209T1	NIOBTv3_g38524.t1	Solyc02g093950.3.1
OG0012391	AT5G15390.1	MELO3C009837T1	NIOBTv3_g09331.t1	Solyc02g088540.3.1
OG0012398	AT5G03700.1	MELO3C009435T1	NIOBTv3_g30540.t1	Solyc09g009150.1.1
OG0012404	AT5G02880.1	MELO3C009310T1	NIOBTv3_g07184.t1	Solyc09g007310.3.1
OG0012407	AT5G59250.1	MELO3C020608T1	NIOBTv3_g04081.t1	Solyc03g078000.3.1
OG0012409	AT5G67370.1	MELO3C020863T1	NIOBTv3_g00343.t1	Solyc02g092700.3.1
OG0012412	AT5G55540.1	MELO3C024898T1	NIOBTv3_g08892.t1	Solyc03g112750.4.1
OG0012413	AT5G35220.1	MELO3C008847T1	NIOBTv3_g11727.t1	Solyc10g081470.2.1
OG0012416	AT5G36960.1	MELO3C015616T1	NIOBTv3_g26311.t1	Solyc02g081540.2.1
OG0012417	AT5G58900.1	MELO3C025870T1	NIOBTv3_g38502.t1	Solyc06g076770.3.1
OG0012418	AT5G23590.1	MELO3C013333T1	NIOBTv3_g14745.t1	Solyc01g088730.3.1
OG0012419	AT5G64010.1	MELO3C023228T1	NIOBTv3_g02230.t1	Solyc01g105570.4.1
OG0012421	AT5G08740.1	MELO3C008946T1	NIOBTv3_g38738.t1	Solyc03g043750.3.1
OG0012428	AT5G64370.1	MELO3C018607T1	NIOBTv3_g29992.t1	Solyc10g047630.2.1
OG0012429	AT5G08720.1	MELO3C008996T1	NIOBTv3_g20498.t1	Solyc05g009080.4.1
OG0012432	AT5G09420.1	MELO3C018637T1	NIOBTv3_g07899.t1	Solyc10g047300.2.1
OG0012437	AT5G37630.1	MELO3C022831T1	NIOBTv3_g09078.t1	Solyc11g011370.2.1
OG0012441	AT5G14410.1	MELO3C021597T1	NIOBTv3_g18285.t1	Solyc02g093525.1.1
OG0012443	AT5G05200.1	MELO3C020171T1	NIOBTv3_g37525.t1	Solyc03g095620.4.1
OG0012444	AT5G17870.1	MELO3C003483T1	NIOBTv3_g01972.t1	Solyc04g077130.1.1
OG0012451	AT5G20320.1	MELO3C010254T1	NIOBTv3_g11997.t1	Solyc07g005030.4.1
OG0012453	AT5G60750.1	MELO3C005852T1	NIOBTv3_g34773.t1	Solyc08g081750.3.1
OG0012457	AT5G59960.1	MELO3C020709T1	NIOBTv3_g30214.t1	Solyc11g073300.2.1
OG0012458	AT5G42890.1	MELO3C016751T1	NIOBTv3_g23309.t1	Solyc04g078920.3.1
OG0012459	AT5G14720.1	MELO3C021549T1	NIOBTv3_g42154.t1	Solyc02g086790.4.1
OG0012460	AT5G24260.1	MELO3C005886T1	NIOBTv3_g37548.t1	Solyc03g083330.3.1
OG0012464	AT5G52980.1	MELO3C021213T1	NIOBTv3_g42188.t1	Solyc08g076770.4.1
OG0012465	AT5G37530.1	MELO3C006210T1	NIOBTv3_g30010.t1	Solyc05g051230.4.1
OG0012466	AT5G45040.1	MELO3C007008T1	NIOBTv3_g01640.t1	Solyc02g068930.4.1
OG0012470	AT5G50860.1	MELO3C002382T1	NIOBTv3_g11824.t1	Solyc03g097690.3.1
OG0012471	AT5G64730.1	MELO3C008023T1	NIOBTv3_g30318.t1	Solyc11g005550.2.1
OG0012472	AT5G09450.1	MELO3C018589T1	NIOBTv3_g28199.t1	Solyc10g047370.2.1
OG0012473	AT5G58860.1	MELO3C020561T1	NIOBTv3_g24652.t1	Solyc06g076800.3.1
OG0012475	AT5G18200.1	MELO3C006156T1	NIOBTv3_g18430.t1	Solyc10g050850.2.1
OG0012479	AT5G63950.1	MELO3C024599T1	NIOBTv3_g11740.t1	Solyc01g068280.3.1
OG0012480	AT5G14780.1	MELO3C009956T1	NIOBTv3_g03967.t1	Solyc02g086880.4.1
OG0012485	AT5G52960.1	MELO3C006968T1	NIOBTv3_g29004.t1	Solyc03g007540.3.1
OG0012486	AT5G10860.1	MELO3C019601T1	NIOBTv3_g01623.t1	Solyc09g018750.3.1
OG0012487	AT5G14970.1	MELO3C009911T1	NIOBTv3_g11371.t1	Solyc02g087340.3.1
OG0012488	AT5G53020.1	MELO3C008500T1	NIOBTv3_g23454.t1	Solyc03g083060.3.1
OG0012489	AT5G52970.1	MELO3C024463T1	NIOBTv3_g01650.t1	Solyc10g084040.2.1
OG0012490	AT5G15280.1	MELO3C023650T1	NIOBTv3_g01280.t1	Solyc02g067200.4.1
OG0012493	AT5G50960.1	MELO3C008983T1	NIOBTv3_g11988.t1	Solyc12g096690.2.1
OG0012496	AT5G43650.1	MELO3C026778T1	NIOBTv3_g02590.t1	Solyc09g083360.3.1
OG0012499	AT5G18460.1	MELO3C010125T1	NIOBTv3_g35447.t1	Solyc04g050490.4.1
OG0012501	AT5G55500.1	MELO3C024890T1	NIOBTv3_g27507.t1	Solyc07g065140.4.1
OG0012505	AT5G53080.1	MELO3C005892T1	NIOBTv3_g00612.t1	Solyc03g082990.3.1
OG0012510	AT5G58760.1	MELO3C025853T1	NIOBTv3_g33501.t1	Solyc09g031610.4.1
OG0012514	AT5G37830.1	MELO3C021250T1	NIOBTv3_g20944.t1	Solyc09g010560.3.1
OG0012515	AT5G18390.1	MELO3C024683T1	NIOBTv3_g36628.t1	Solyc09g097840.2.1
OG0012516	AT5G11040.1	MELO3C016987T1	NIOBTv3_g06208.t1	Solyc06g065840.3.1
OG0012517	AT5G59770.1	MELO3C013676T1	NIOBTv3_g03023.t1	Solyc11g073130.2.1
OG0012518	AT5G65495.1	MELO3C007710T1	NIOBTv3_g22846.t1	Solyc11g010680.4.1
OG0012520	AT5G51070.1	MELO3C013228T1	NIOBTv3_g00825.t1	Solyc03g117950.3.1
OG0012524	AT5G55710.1	MELO3C014106T1	NIOBTv3_g17738.t1	Solyc12g015680.1.1
OG0012525	AT5G55830.1	MELO3C014117T1	NIOBTv3_g18123.t1	Solyc07g065610.1.1
OG0012527	AT5G39840.1	MELO3C021203T1	NIOBTv3_g05069.t1	Solyc11g011460.2.1
OG0012528	AT5G64510.1	MELO3C018554T1	NIOBTv3_g29044.t1	Solyc01g106470.3.1
OG0012531	AT5G60940.1	MELO3C002045T1	NIOBTv3_g33747.t1	Solyc12g038527.1.1
OG0012534	AT5G52920.1	MELO3C006964T1	NIOBTv3_g02970.t1	Solyc03g007810.3.1
OG0012538	AT5G39790.1	MELO3C020256T1	NIOBTv3_g21074.t1	Solyc02g091530.4.1
OG0012540	AT5G51020.1	MELO3C002387T1	NIOBTv3_g14113.t1	Solyc06g068760.3.1
OG0012542	AT5G05660.1	MELO3C008297T1	NIOBTv3_g04788.t1	Solyc06g051570.4.1
OG0012546	AT5G60960.1	MELO3C017241T1	NIOBTv3_g22533.t1	Solyc03g114920.1.1
OG0012549	AT5G56110.1	MELO3C014085T1	NIOBTv3_g10779.t1	Solyc10g005760.3.1
OG0012551	AT5G43850.1	MELO3C014282T1	NIOBTv3_g35236.t1	Solyc09g082630.3.1
OG0012554	AT5G64530.1	MELO3C018675T1	NIOBTv3_g11627.t1	Solyc01g104900.3.1
OG0012557	AT5G43630.1	MELO3C006469T1	NIOBTv3_g30310.t1	Solyc09g083390.3.1
OG0012558	AT5G47840.1	MELO3C019938T1	NIOBTv3_g13676.t1	Solyc06g065270.4.1
OG0012560	AT5G26960.1	MELO3C015613T1	NIOBTv3_g10402.t1	Solyc11g072080.1.1
OG0012561	AT5G47860.1	MELO3C026759T1	NIOBTv3_g18479.t1	Solyc01g008070.3.1
OG0012563	AT5G55470.1	MELO3C013102T1	NIOBTv3_g20518.t1	Solyc10g006080.3.1
OG0012564	AT5G65270.1	MELO3C007742T1	NIOBTv3_g22609.t1	Solyc11g010100.2.1
OG0012567	AT5G67620.1	MELO3C007644T1	NIOBTv3_g20183.t1	Solyc02g092240.3.1
OG0012568	AT5G51010.1	MELO3C026168T1	NIOBTv3_g00492.t1	Solyc03g118130.3.1
OG0012570	AT5G15190.1	MELO3C009881T1	NIOBTv3_g06269.t1	Solyc02g087890.4.1
OG0012572	AT5G42610.1	MELO3C003881T1	NIOBTv3_g34981.t1	Solyc04g079910.4.1
OG0012574	AT5G14170.1	MELO3C014878T1	NIOBTv3_g30879.t1	Solyc02g068100.3.1
OG0012575	AT5G53060.1	MELO3C019371T1	NIOBTv3_g00613.t1	Solyc03g082980.3.1
OG0012576	AT5G20060.2	MELO3C026638T1	NIOBTv3_g35587.t1	Solyc12g006870.2.1
OG0012579	AT5G24120.1	MELO3C026931T1	NIOBTv3_g16573.t1	Solyc03g007370.3.1
OG0012586	AT5G39950.1	MELO3C009894T1	NIOBTv3_g13313.t1	Solyc02g087630.3.1
OG0012588	AT5G05510.1	MELO3C022702T1	NIOBTv3_g40294.t1	Solyc06g051040.4.1
OG0012589	AT5G20050.1	MELO3C026637T1	NIOBTv3_g39920.t1	Solyc06g008890.4.1
OG0012590	AT5G60620.1	MELO3C013265T1	NIOBTv3_g40463.t1	Solyc08g082340.3.1
OG0012593	AT5G45170.1	MELO3C007035T1	NIOBTv3_g61460.t1	Solyc02g069410.4.1
OG0012595	AT5G23910.1	MELO3C005479T1	NIOBTv3_g15003.t1	Solyc03g025470.4.1
OG0012598	AT5G48450.1	MELO3C012714T1	NIOBTv3_g38518.t1	Solyc09g055930.3.1
OG0012601	AT5G64600.1	MELO3C008053T1	NIOBTv3_g27734.t1	Solyc11g005870.2.1
OG0012603	AT5G20120.1	MELO3C010361T1	NIOBTv3_g14901.t1	Solyc12g006660.2.1
OG0012611	AT5G24130.1	MELO3C005871T1	NIOBTv3_g07747.t1	Solyc03g007340.4.1
OG0012614	AT5G14660.1	MELO3C009968T1	NIOBTv3_g13548.t1	Solyc02g086680.4.1
OG0012615	AT5G14140.1	MELO3C008189T1	NIOBTv3_g39485.t1	Solyc02g094170.3.1
OG0012618	AT5G58740.1	MELO3C020551T1	NIOBTv3_g27651.t1	Solyc06g076940.3.1
OG0012619	AT5G14580.1	MELO3C009975T1	NIOBTv3_g19542.t1	Solyc02g086600.3.1
OG0012622	AT5G58730.1	MELO3C020550T1	NIOBTv3_g17620.t1	Solyc06g076950.3.1
OG0012625	AT5G24170.1	MELO3C008483T1	NIOBTv3_g26549.t1	Solyc03g117000.3.1
OG0012626	AT5G37360.1	MELO3C010086T1	NIOBTv3_g29447.t1	Solyc04g050470.4.1
OG0012629	AT5G16610.2	MELO3C022868T1	NIOBTv3_g31021.t1	Solyc11g011060.3.1
OG0012641	AT5G60590.2	MELO3C026847T1	NIOBTv3_g27441.t1	Solyc11g069360.2.1
OG0012644	AT5G66360.2	MELO3C007871T1	NIOBTv3_g23388.t1	Solyc02g084730.3.1
OG0012651	AT5G47830.1	MELO3C016776T1	NIOBTv3_g36497.t1	Solyc04g078600.3.1
OG0012661	AT5G18940.1	MELO3C021389T1	NIOBTv3_g13785.t1	Solyc01g080350.3.1
OG0012666	AT5G64630.2	MELO3C008048T1	NIOBTv3_g20889.t1	Solyc11g005800.2.1
OG0012670	AT5G28050.2	MELO3C015402T1	NIOBTv3_g05092.t1	Solyc01g097880.4.1
OG0012676	AT5G57250.1	MELO3C003981T1	NIOBTv3_g15097.t1	Solyc05g013400.4.1
OG0012680	AT5G01470.2	MELO3C003292T1	NIOBTv3_g01041.t1	Solyc10g085160.2.1
OG0012682	AT5G09790.2	MELO3C023256T1	NIOBTv3_g25113.t1	Solyc11g005730.3.1
OG0012683	AT5G10780.2	MELO3C016948T1	NIOBTv3_g32650.t1	Solyc08g006650.3.1
OG0012691	AT5G05970.2	MELO3C008247T1	NIOBTv3_g13204.t1	Solyc03g079920.3.1
OG0012696	AT5G43822.1	MELO3C013247T1	NIOBTv3_g64330.t1	Solyc08g069130.1.1
OG0012697	AT5G52800.3	MELO3C006956T1	NIOBTv3_g16667.t1	Solyc12g044350.1.1
OG0012698	AT5G11030.2	MELO3C016986T1	NIOBTv3_g39447.t1	Solyc01g094670.4.1
OG0012700	AT5G01650.2	MELO3C026027T1	NIOBTv3_g38926.t1	Solyc10g076350.2.1
OG0012706	AT5G58060.2	MELO3C010243T1	NIOBTv3_g10075.t1	Solyc07g005200.3.1
OG0012707	AT5G59980.2	MELO3C025708T1	NIOBTv3_g29089.t1	Solyc06g005200.3.1
OG0012708	AT5G62640.3	MELO3C002218T1	NIOBTv3_g34711.t1	Solyc06g071140.3.1
OG0012716	AT5G11490.2	MELO3C003587T1	NIOBTv3_g05747.t1	Solyc08g068210.3.1
OG0012720	AT5G64390.3	MELO3C018612T1	NIOBTv3_g34531.t1	Solyc01g106020.3.1
OG0012721	AT5G63460.4	MELO3C026211T1	NIOBTv3_g14847.t1	Solyc03g111270.2.1
OG0012722	AT5G08080.3	MELO3C026621T1	NIOBTv3_g39924.t1	Solyc10g081580.3.1
OG0012737	AT5G19840.2	MELO3C015807T1	NIOBTv3_g19978.t1	Solyc09g065690.4.1
OG0012738	AT5G50870.2	MELO3C026177T1	NIOBTv3_g10249.t1	Solyc06g072570.4.1
