# Supplementary material for: Multispecies transcriptomes reveal core fruit development genes
Source: Front Plant Sci. 2022 Nov 4;13:954929. doi: 10.3389/fpls.2022.954929 (PMC9673247; doi:10.3389/fpls.2022.954929)
Supplement: Supplementary File 3 — Mapping statistics for transcriptome data. Columns are the NCBI SRA Accession, species of origin, developmental stage, replicate number, number of mapped reads, percent of reads mapped, mean mapping coverage, percent of mapped reads hitting exons, percent of mapped reads hitting introns, and percent of mapped reads hitting other features. [file DataSheet_3.csv]

Accession	Species	Stage	Replicate	NumMap	PctMap	MeanCov	PctExon	PctIntron	PctOther
ERR2809794	A. thaliana	1	1	25211195	95.09	55.7451	97.08829732816578	0.753800340435857	2.157902331398361
ERR2809795	A. thaliana	1	2	25758231	93.59	53.234	95.9045797496789	0.8852340809194023	3.2101861694016947
ERR2809796	A. thaliana	1	3	25607402	94	60.0623	96.00729063876251	0.8841268030435337	3.108582558193959
ERR2809797	A. thaliana	2	1	14763128	50.64	32.9518	72.79578013608253	0.4078081211658324	26.796411742751644
ERR2809798	A. thaliana	2	2	20542473	89.7	30.2996	95.20658369378282	0.3820973328519226	4.411318973365255
ERR2809799	A. thaliana	2	3	14102810	55.2	33.7706	70.84972432419387	0.38395324737250497	28.766322428433625
ERR2809800	A. thaliana	2	4	10292232	80.46	14.8214	91.70884442614155	0.33433034927840394	7.956825224580044
ERR2809801	A. thaliana	2	4	9291675	80.5	11.8777	91.73148704707869	0.32751266332161383	7.9410002895997
ERR2809802	A. thaliana	2	5	4681861	38.54	14.7438	65.57614531693967	0.19213442568073755	34.23172025737959
ERR2809803	A. thaliana	2	5	4153980	38.61	11.6983	65.58339862918734	0.18777861300902093	34.22882275780364
ERR2809804	A. thaliana	2	6	3026548	29.24	12.1381	56.05294441529403	0.12517011102624068	43.82188547367973
ERR2809805	A. thaliana	2	6	2673740	29.35	9.8527	55.99049312304345	0.12127287455832986	43.88823400239822
ERR2809806	A. thaliana	3	1	17815948	62.67	41.6294	79.35511515948401	0.5629895971040061	20.081895243411978
ERR2809807	A. thaliana	3	2	18602464	79.23	37.3341	87.43149548634621	0.6546663059629105	11.913838207690887
ERR2809808	A. thaliana	3	3	18266025	72.6	48.1423	83.3442960904545	0.6399356436073325	16.015768265938163
ERR2809809	A. thaliana	3	4	7597681	66.75	13.803	80.97630643527152	0.3251481763358014	18.698545388392674
ERR2809810	A. thaliana	3	4	6858248	66.89	11.341	80.98816326257571	0.3186368196956919	18.69319991772859
ERR2809811	A. thaliana	3	5	7389425	64.52	15.524	82.9867886960252	0.29281235898647345	16.720398944988332
ERR2809812	A. thaliana	3	5	6662718	64.49	11.5671	83.0180141043604	0.2845665578282822	16.69741933781131
ERR2809813	A. thaliana	3	6	7416559	59.8	18.1343	78.2258128836313	0.2786790321963171	21.49550808417237
ERR2809814	A. thaliana	3	6	6773576	59.68	14.7601	78.15138518673135	0.2668868029940657	21.58172801027459
ERR2809815	A. thaliana	Tr	1	17129049	80.13	33.5985	89.85508963629596	0.6316531575354557	9.51325720616859
ERR2809816	A. thaliana	Tr	2	21037038	83.09	41.5525	90.18631961671493	0.6493676090267946	9.164312774258278
ERR2809817	A. thaliana	Tr	3	22853979	89.02	38.9585	93.74631234537011	0.798523597420161	5.455164057209728
SRR3199616	C. melo	2	1	7498534	94.91	15.1975	89.32767506093514	1.8751837871581185	8.797141151906743
SRR3199617	C. melo	2	2	5202900	94.67	10.72	89.85704738006908	1.5819703075829188	8.560982312348003
SRR3199618	C. melo	2	3	5524783	95.25	11.2767	90.35220103201087	1.8338179645237995	7.813981003465329
SRR3199622	C. melo	3	1	3994611	92.47	9.2545	87.63827585276455	2.3521147969197855	10.009609350315657
SRR3199623	C. melo	3	2	6083777	93.79	13.3343	90.05075596991396	2.2420235080886224	7.707220521997414
SRR3199624	C. melo	3	3	8484994	95.42	17.9253	90.72230250386423	2.0566097655948483	7.22108773054093
SRR3199628	C. melo	Tr	1	5743807	92.05	11.6608	83.39186256760017	1.823213704360372	14.784923728039459
SRR3199629	C. melo	Tr	2	7770892	94.59	16.0215	87.5852299902239	1.7179229127030466	10.69684709707306
SRR3199630	C. melo	Tr	3	4154477	76.52	9.597	84.37917007688554	1.9543054481180693	13.666524474996393
SRR3199635	C. melo	4	1	7088522	91.85	16.3809	86.77946386212449	2.74950776582016	10.471028372055358
SRR3199656	C. melo	4	2	8318255	91.57	20.8644	85.65316803813182	3.258101621976889	11.088730339891285
SRR3199657	C. melo	4	3	8100920	94.97	16.9267	90.11013871155681	1.7949769583480626	8.094884330095127
SRR12244603	N. obtusifolia	1	1	43912690	86.96	157.1165	64.2702725113671	2.452779870357929	33.276947618274974
SRR12244602	N. obtusifolia	1	2	52985513	91.85	193.7756	67.27814979367156	2.3253353303039	30.39651487602454
SRR12244601	N. obtusifolia	1	3	53032676	91.67	188.0285	66.8245449552051	2.366932882187439	30.80852216260746
SRR12244600	N. obtusifolia	2	1	38626770	63.1	138.9636	51.42462485123285	1.472263192385397	47.10311195638175
SRR12244599	N. obtusifolia	2	2	51470078	93.78	154.5467	62.07216963332722	1.3450020792526054	36.58282828742017
SRR12244598	N. obtusifolia	2	3	54384061	94.55	193.4102	70.80194369526988	2.260517881025117	26.937538423704993
SRR12244597	N. obtusifolia	3	1	67079819	94.79	235.4537	70.38729552728353	2.2966019931344053	27.31610247958207
SRR12244596	N. obtusifolia	3	2	50971736	94.79	182.96	71.0975298399419	2.47079715445112	26.43167300560698
SRR12244595	N. obtusifolia	3	3	50777090	94.64	181.7514	71.1354677234331	2.05999489464763	26.804537381919275
SRR12244594	N. obtusifolia	Tr	1	16161964	92.41	30.3881	70.81764259961314	2.7250229606457985	26.45733443974106
SRR12248214	N. obtusifolia	Tr	1	9081580	92.4	17.2315	71.31164991069055	2.644815532339632	26.043534556969817
SRR12244592	N. obtusifolia	Tr	2	55855259	93.57	104.3302	69.88147054788811	3.1597588314145666	26.958770620697322
SRR12248213	N. obtusifolia	Tr	2	30716967	93.71	57.8472	70.4189931166633	3.0638134153831285	26.517193467953575
SRR12244591	N. obtusifolia	Tr	3	21461672	93.34	41.4104	71.28152682947243	2.2463976720045133	26.472075498523054
SRR12248212	N. obtusifolia	Tr	3	12160794	93.42	23.6091	71.76259276941794	2.1840145544292193	26.05339267615284
SRR12244627	S. lycopersicum	1	1	34300705	83.27	122.0347	89.98271584726584	3.2201786746761907	6.797105478057972
SRR12244626	S. lycopersicum	1	2	83035923	90.78	289.0509	90.16889837704939	4.560122968163417	5.2709786547872
SRR12244615	S. lycopersicum	1	3	34083803	90.07	115.3549	89.26601535968689	4.994492086325905	5.739492553987205
SRR12244604	S. lycopersicum	2	1	92578505	90.49	321.9785	89.96995955407547	3.91270483108908	6.11733561483544
SRR12244593	S. lycopersicum	2	2	101256999	91.71	369.1168	91.30661719622783	3.2492194496908926	5.444163354081269
SRR12244590	S. lycopersicum	2	3	45800053	90.66	158.232	89.11660668258698	4.5646767045013235	6.3187166129117
SRR12244589	S. lycopersicum	3	1	44810687	94.7	167.0745	93.08572052073943	2.5643067662702115	4.349972712990365
SRR12244588	S. lycopersicum	3	2	46577371	95.58	166.8761	93.15405470713651	2.5658766170875156	4.280068675775979
SRR12244587	S. lycopersicum	3	3	39555444	95.33	148.4926	93.10088406231505	2.5721491547819095	4.3269667829030425
SRR12244586	S. lycopersicum	Tr	1	40251641	93.82	144.938	91.92439544616627	3.154561401161895	4.921043152671828
SRR12244625	S. lycopersicum	Tr	2	40114551	93.02	147.5296	92.96681351599409	2.3799759326246197	4.653210551381292
SRR12244624	S. lycopersicum	Tr	3	52513142	94.66	193.8491	90.54801827381209	3.316023613500714	6.135958112687192
SRR12244623	S. lycopersicum	4	1	32441631	95.86	117.7096	90.60468107608324	3.6361045207221703	5.759214403194591
SRR12244622	S. lycopersicum	4	2	21439720	95.99	77.316	91.02575135305352	3.5689515473793594	5.405297099567122
SRR12244621	S. lycopersicum	4	3	28111937	96.09	100.2398	89.77408057651147	4.0747258396416	6.151193583846933
SRR12244620	S. pimpinellifolium	1	1	37494648	87.66	146.2594	90.0096306324255	4.269767425304495	5.720601942270008
SRR12244619	S. pimpinellifolium	1	2	38470400	87.01	144.5655	89.89448060509588	4.311670420311967	5.7938489745921515
SRR12244618	S. pimpinellifolium	1	3	34475728	88.18	138.562	90.25950590722103	4.060728354800652	5.679765737978329
SRR12244617	S. pimpinellifolium	2	1	38638490	87.98	141.229	88.55716396889501	4.787876756221042	6.65495927488395
SRR12244616	S. pimpinellifolium	2	2	42134675	91.46	160.6608	89.9833985334645	4.422331336630571	5.594270129904928
SRR12244614	S. pimpinellifolium	2	3	90782119	88.66	334.9892	88.66004604707054	4.5325287530864085	6.807425199843053
SRR12244613	S. pimpinellifolium	3	1	88769896	95.39	331.5156	92.01531553194708	3.1267010512857505	4.857983416767169
SRR12244612	S. pimpinellifolium	3	2	47612081	95.37	179.504	91.61199902856458	2.9982636174934094	5.38973735394201
SRR12244611	S. pimpinellifolium	3	3	4002281	95.73	15.1018	92.27508182725182	2.9808242023647074	4.744093970383474
SRR12244610	S. pimpinellifolium	Tr	1	46399748	95.89	181.2492	92.95265143563651	2.4050134671187524	4.6423350972447395
SRR12244609	S. pimpinellifolium	Tr	2	48098245	95.77	188.9758	92.70136105960206	2.6666144872620565	4.632024453135884
SRR12244608	S. pimpinellifolium	Tr	3	47567141	96.07	183.9499	93.04164319186636	2.3441494795401563	4.614207328593494
SRR12244607	S. pimpinellifolium	4	1	50828662	92.19	203.0181	91.80476744250602	2.800129211650332	5.395103345843651
SRR12244606	S. pimpinellifolium	4	2	43120639	94.57	169.0757	91.99383683434107	2.8236304547275055	5.182532710931426
SRR12244605	S. pimpinellifolium	4	3	83722136	89.24	356.8565	90.57955511525621	3.248535131131896	6.171909753611885
