# Supplementary material for: Multispecies transcriptomes reveal core fruit development genes
Source: Front Plant Sci. 2022 Nov 4;13:954929. doi: 10.3389/fpls.2022.954929 (PMC9673247; doi:10.3389/fpls.2022.954929)
Supplement: Supplementary File 4 — An Excel file with expression information for the expression profiles plotted in Figures 1, 3, 4, and 9. Data for Figures 1 and 3 show the single gene ID based on the reference annotation, whereas the data for Figure 4 shows both gene IDs in the orthologous pair. In the data for Figure 9 each orthogroup is listed twice, one line for fleshy fruits and another for dry fruits. Only the gene IDs for corresponding fleshy or dry fruited species are shown on a given line, but all genes in the orthogroup were considered orthologous. Expression is shown as a normalized Z-score as determined by DESeq2 and the given model of differential expression testing. Stages listed correspond to the figure labels and cluster identities correspond. [file DataSheet_4.xlsx]

## Sheet: Figure1
Gene

## Sheet: Figure3
Gene

## Sheet: Figure4
Solanum_Gene

## Sheet: Figure9
Orthogroup
